# Supplementary material for: The performance of genome sequencing as a first-tier test for neurodevelopmental disorders
Source: Eur J Hum Genet. 2022 Sep 16;31(1):81–8. doi: 10.1038/s41431-022-01185-9 (PMC9822884; doi:10.1038/s41431-022-01185-9)
Supplement: Supplementary file 2 — Supplementary Table 1 [file 41431_2022_1185_MOESM2_ESM.xlsx]

## Sheet: Supplementary Table 1
Supplementary Table 1: Patient and sequencing information
For each patient this table lists the gender and age at time of inclusion. In addition, all ES and GS analysis tools and variant callers are listed.
# This column lists the samples for which GS needed to be repeated due to too low median coverage (<45X) in the initial run.
* Genes included in the panels are presented online at https://www.radboudumc.nl/en/patient-care/patient-examinations/exome-sequencing-diagnostics/information-for-referrers/exome-panels. Of note, detailed phenotypic information for all patients is presented in Supplementary Table 6.
Patient	Male/Female	Age (at time of inclusion)	Disease panels analysed*	Exome enrichment kit	Sequencing platform ES	Read mapping WES	Median coverage ES (fold)	Variant calling SNV WES	Variant calling CNV WES	Sequencing platform GS	Rework needed?#	Read mapping GS	Median coverage GS (fold)	Variant calling SNV GS	Variant calling CNV GS	Variant calling SV GS	Variant calling STR GS
1	male	18y11m	Intellectual Disability	Agilent SureSelect Human All Exon V5	Illumina HiSeq 4000	BWA	96.7768	GATK	CoNIFER/ExomeDepth	Illumina NovaSeq 6000	Yes - patient	BWA	47	xAtlas	Canvas	Manta	ExpansionHunter
2	female	4y7m	Intellectual Disability	Agilent SureSelect Human All Exon V5	Illumina HiSeq 4000	BWA	108.18	GATK	CoNIFER/ExomeDepth	Illumina NovaSeq 6000	No	BWA	55	xAtlas	Canvas	Manta	ExpansionHunter
3	male	16y9m	Intellectual Disability	Agilent SureSelect Human All Exon V5	Illumina HiSeq 4000	BWA	89.9532	GATK	CoNIFER/ExomeDepth	Illumina NovaSeq 6000	No	BWA	56	xAtlas	Canvas	Manta	ExpansionHunter
4	male	11y7m	Intellectual Disability	Agilent SureSelect Human All Exon V5	Illumina HiSeq 4000	BWA	89.383	GATK	CoNIFER/ExomeDepth	Illumina NovaSeq 6000	Yes - mother	BWA	58	xAtlas	Canvas	Manta	ExpansionHunter
5	male	21y2m	Intellectual Disability + Epilepsy	Agilent SureSelect Human All Exon V5	Illumina HiSeq 4000	BWA	93.413	GATK	CoNIFER/ExomeDepth	Illumina NovaSeq 6000	No	BWA	47	xAtlas	Canvas	Manta	ExpansionHunter
6	male	6y7m	Intellectual Disability	Agilent SureSelect Human All Exon V5	Illumina HiSeq 4000	BWA	102.047	GATK	CoNIFER/ExomeDepth	Illumina NovaSeq 6000	No	BWA	58	xAtlas	Canvas	Manta	ExpansionHunter
7	male	4y11m	Intellectual Disability	Agilent SureSelect Human All Exon V5	Illumina HiSeq 4000	BWA	85.8523	GATK	CoNIFER/ExomeDepth	Illumina NovaSeq 6000	No	BWA	70	xAtlas	Canvas	Manta	ExpansionHunter
8	female	16y2m	Intellectual Disability	Agilent SureSelect Human All Exon V5	Illumina HiSeq 4000	BWA	94.9161	GATK	CoNIFER/ExomeDepth	Illumina NovaSeq 6000	No	BWA	60	xAtlas	Canvas	Manta	ExpansionHunter
9	male	29y6m	Intellectual Disability	Agilent SureSelect Human All Exon V5	Illumina HiSeq 4000	BWA	86.8798	GATK	CoNIFER/ExomeDepth	Illumina NovaSeq 6000	No	BWA	68	xAtlas	Canvas	Manta	ExpansionHunter
10	male	5y3m	Intellectual Disability	Agilent SureSelect Human All Exon V5	Illumina HiSeq 4000	BWA	95.3129	GATK	CoNIFER/ExomeDepth	Illumina NovaSeq 6000	No	BWA	55	xAtlas	Canvas	Manta	ExpansionHunter
11	male	5y3m	Intellectual Disability	Agilent SureSelect Human All Exon V5	Illumina HiSeq 4000	BWA	86.4928	GATK	CoNIFER/ExomeDepth	Illumina NovaSeq 6000	No	BWA	47	xAtlas	Canvas	Manta	ExpansionHunter
12	male	16y1m	Intellectual Disability	Agilent SureSelect Human All Exon V5	Illumina HiSeq 4000	BWA	88.1667	GATK	CoNIFER/ExomeDepth	Illumina NovaSeq 6000	No	BWA	80	xAtlas	Canvas	Manta	ExpansionHunter
13	female	10y6m	Intellectual Disability + Epilepsy + Blindness	Agilent SureSelect Human All Exon V5	Illumina HiSeq 4000	BWA	101.856	GATK	CoNIFER/ExomeDepth	Illumina NovaSeq 6000	No	BWA	86	xAtlas	Canvas	Manta	ExpansionHunter
14	female	5y5m	Intellectual Disability	Agilent SureSelect Human All Exon V5	Illumina HiSeq 4000	BWA	105.247	GATK	CoNIFER/ExomeDepth	Illumina NovaSeq 6000	No	BWA	80	xAtlas	Canvas	Manta	ExpansionHunter
15	male	14y9m	Intellectual Disability	Agilent SureSelect Human All Exon V5	Illumina HiSeq 4000	BWA	100.792	GATK	CoNIFER/ExomeDepth	Illumina NovaSeq 6000	No	BWA	72	xAtlas	Canvas	Manta	ExpansionHunter
16	male	8y7m	Intellectual Disability	Agilent SureSelect Human All Exon V5	Illumina HiSeq 4000	BWA	99.3038	GATK	CoNIFER/ExomeDepth	Illumina NovaSeq 6000	No	BWA	72	xAtlas	Canvas	Manta	ExpansionHunter
17	male	6y4m	Intellectual Disability + Craniofacial Anomaly	Agilent SureSelect Human All Exon V5	Illumina HiSeq 4000	BWA	110.309	GATK	CoNIFER/ExomeDepth	Illumina NovaSeq 6000	No	BWA	82	xAtlas	Canvas	Manta	ExpansionHunter
18	female	16y11m	Intellectual Disability	Agilent SureSelect Human All Exon V5	Illumina HiSeq 4000	BWA	113.218	GATK	CoNIFER/ExomeDepth	Illumina NovaSeq 6000	No	BWA	68	xAtlas	Canvas	Manta	ExpansionHunter
19	female	4y4m	Intellectual Disability + Epilepsy + Metabolic Disorder	Agilent SureSelect Human All Exon V5	Illumina HiSeq 4000	BWA	105.932	GATK	CoNIFER/ExomeDepth	Illumina NovaSeq 6000	No	BWA	68	xAtlas	Canvas	Manta	ExpansionHunter
20	male	13y10m	Intellectual Disability	Agilent SureSelect Human All Exon V5	Illumina HiSeq 4000	BWA	100.944	GATK	CoNIFER/ExomeDepth	Illumina NovaSeq 6000	No	BWA	78	xAtlas	Canvas	Manta	ExpansionHunter
21	male	8y9m	Intellectual Disability	Agilent SureSelect Human All Exon V5	Illumina HiSeq 4000	BWA	105.177	GATK	CoNIFER/ExomeDepth	Illumina NovaSeq 6000	No	BWA	61	xAtlas	Canvas	Manta	ExpansionHunter
22	male	11y11m	Intellectual Disability	Agilent SureSelect Human All Exon V5	Illumina HiSeq 4000	BWA	110.281	GATK	CoNIFER/ExomeDepth	Illumina NovaSeq 6000	No	BWA	66	xAtlas	Canvas	Manta	ExpansionHunter
23	female	8y7m	Intellectual Disability	Agilent SureSelect Human All Exon V5	Illumina HiSeq 4000	BWA	120.224	GATK	CoNIFER/ExomeDepth	Illumina NovaSeq 6000	No	BWA	67	xAtlas	Canvas	Manta	ExpansionHunter
24	male	6y5m	Intellectual Disability	Agilent SureSelect Human All Exon V5	Illumina HiSeq 4000	BWA	103.754	GATK	CoNIFER/ExomeDepth	Illumina NovaSeq 6000	No	BWA	50	xAtlas	Canvas	Manta	ExpansionHunter
25	male	14y8m	Intellectual Disability	Agilent SureSelect Human All Exon V5	Illumina HiSeq 4000	BWA	102.233	GATK	CoNIFER/ExomeDepth	Illumina NovaSeq 6000	No	BWA	60	xAtlas	Canvas	Manta	ExpansionHunter
26	male	17y6m	Intellectual Disability	Agilent SureSelect Human All Exon V5	Illumina HiSeq 4000	BWA	100.344	GATK	CoNIFER/ExomeDepth	Illumina NovaSeq 6000	No	BWA	58	xAtlas	Canvas	Manta	ExpansionHunter
27	male	13y5m	Intellectual Disability + Epilepsy	Agilent SureSelect Human All Exon V5	Illumina HiSeq 4000	BWA	112.544	GATK	CoNIFER/ExomeDepth	Illumina NovaSeq 6000	No	BWA	65	xAtlas	Canvas	Manta	ExpansionHunter
28	female	9y6m	Intellectual Disability	Agilent SureSelect Human All Exon V5	Illumina HiSeq 4000	BWA	100.564	GATK	CoNIFER/ExomeDepth	Illumina NovaSeq 6000	No	BWA	67	xAtlas	Canvas	Manta	ExpansionHunter
29	male	3y11m	Intellectual Disability	Agilent SureSelect Human All Exon V5	Illumina HiSeq 4000	BWA	93.5732	GATK	CoNIFER/ExomeDepth	Illumina NovaSeq 6000	No	BWA	90	xAtlas	Canvas	Manta	ExpansionHunter
30	male	10y5m	Intellectual Disability	Agilent SureSelect Human All Exon V5	Illumina HiSeq 4000	BWA	106.501	GATK	CoNIFER/ExomeDepth	Illumina NovaSeq 6000	Yes - father	BWA	65	xAtlas	Canvas	Manta	ExpansionHunter
31	male	8y7m	Intellectual Disability	Agilent SureSelect Human All Exon V5	Illumina HiSeq 4000	BWA	111.344	GATK	CoNIFER/ExomeDepth	Illumina NovaSeq 6000	Yes - patient and father	BWA	54	xAtlas	Canvas	Manta	ExpansionHunter
32	female	26y9m	Intellectual Disability	Agilent SureSelect Human All Exon V5	Illumina HiSeq 4000	BWA	111.377	GATK	CoNIFER/ExomeDepth	Illumina NovaSeq 6000	Yes - mother	BWA	90	xAtlas	Canvas	Manta	ExpansionHunter
33	female	19y6m	Intellectual Disability	Agilent SureSelect Human All Exon V5	Illumina HiSeq 4000	BWA	107.745	GATK	CoNIFER/ExomeDepth	Illumina NovaSeq 6000	No	BWA	59	xAtlas	Canvas	Manta	ExpansionHunter
34	female	11y8m	Intellectual Disability	Agilent SureSelect Human All Exon V5	Illumina HiSeq 4000	BWA	108.87	GATK	CoNIFER/ExomeDepth	Illumina NovaSeq 6000	No	BWA	54	xAtlas	Canvas	Manta	ExpansionHunter
35	male	12y10m	Intellectual Disability	Agilent SureSelect Human All Exon V5	Illumina HiSeq 4000	BWA	94.598	GATK	CoNIFER/ExomeDepth	Illumina NovaSeq 6000	No	BWA	51	xAtlas	Canvas	Manta	ExpansionHunter
36	female	26y2m	Intellectual Disability	Agilent SureSelect Human All Exon V5	Illumina HiSeq 4000	BWA	116.264	GATK	CoNIFER/ExomeDepth	Illumina NovaSeq 6000	No	BWA	49	xAtlas	Canvas	Manta	ExpansionHunter
37	female	23y3m	Intellectual Disability	Agilent SureSelect Human All Exon V5	Illumina HiSeq 4000	BWA	100.915	GATK	CoNIFER/ExomeDepth	Illumina NovaSeq 6000	No	BWA	51	xAtlas	Canvas	Manta	ExpansionHunter
38	male	7y11m	Intellectual Disability	Agilent SureSelect Human All Exon V5	Illumina HiSeq 4000	BWA	115.077	GATK	CoNIFER/ExomeDepth	Illumina NovaSeq 6000	No	BWA	58	xAtlas	Canvas	Manta	ExpansionHunter
39	female	2y8m	Intellectual Disability	Agilent SureSelect Human All Exon V5	Illumina HiSeq 4000	BWA	89.4349	GATK	CoNIFER/ExomeDepth	Illumina NovaSeq 6000	No	BWA	57	xAtlas	Canvas	Manta	ExpansionHunter
40	female	1y10m	Intellectual Disability + Metabolic Disorder + Blindness	Agilent SureSelect Human All Exon V5	Illumina NextSeq 500	BWA	207.423	GATK	CoNIFER/ExomeDepth	Illumina NovaSeq 6000	No	BWA	70	xAtlas	Canvas	Manta	ExpansionHunter
41	female	4y8m	Intellectual Disability + Epilepsy	Agilent SureSelect Human All Exon V5	Illumina HiSeq 4000	BWA	89.692	GATK	CoNIFER/ExomeDepth	Illumina NovaSeq 6000	No	BWA	59	xAtlas	Canvas	Manta	ExpansionHunter
42	female	3y11m	Intellectual Disability	Agilent SureSelect Human All Exon V5	Illumina HiSeq 4000	BWA	93.357	GATK	CoNIFER/ExomeDepth	Illumina NovaSeq 6000	No	BWA	65	xAtlas	Canvas	Manta	ExpansionHunter
43	female	13y3m	Intellectual Disability	Agilent SureSelect Human All Exon V5	Illumina HiSeq 4000	BWA	91.8263	GATK	CoNIFER/ExomeDepth	Illumina NovaSeq 6000	No	BWA	60	xAtlas	Canvas	Manta	ExpansionHunter
44	male	22y1m	Intellectual Disability	Agilent SureSelect Human All Exon V5	Illumina HiSeq 4000	BWA	108.914	GATK	CoNIFER/ExomeDepth	Illumina NovaSeq 6000	No	BWA	57	xAtlas	Canvas	Manta	ExpansionHunter
45	male	5y2m	Intellectual Disability	Agilent SureSelect Human All Exon V5	Illumina HiSeq 4000	BWA	96.105	GATK	CoNIFER/ExomeDepth	Illumina NovaSeq 6000	No	BWA	72	xAtlas	Canvas	Manta	ExpansionHunter
46	male	5y12m	Intellectual Disability	Agilent SureSelect Human All Exon V5	Illumina HiSeq 4000	BWA	94.5747	GATK	CoNIFER/ExomeDepth	Illumina NovaSeq 6000	Yes - mother	BWA	61	xAtlas	Canvas	Manta	ExpansionHunter
47	female	18y6m	Intellectual Disability	Agilent SureSelect Human All Exon V5	Illumina HiSeq 4000	BWA	105.669	GATK	CoNIFER/ExomeDepth	Illumina NovaSeq 6000	No	BWA	57	xAtlas	Canvas	Manta	ExpansionHunter
48	male	5y7m	Intellectual Disability	Agilent SureSelect Human All Exon V5	Illumina HiSeq 4000	BWA	110.382	GATK	CoNIFER/ExomeDepth	Illumina NovaSeq 6000	No	BWA	72	xAtlas	Canvas	Manta	ExpansionHunter
49	male	3y9m	Intellectual Disability	Agilent SureSelect Human All Exon V5	Illumina HiSeq 4000	BWA	104.734	GATK	CoNIFER/ExomeDepth	Illumina NovaSeq 6000	No	BWA	55	xAtlas	Canvas	Manta	ExpansionHunter
50	female	6y3m	Intellectual Disability	Agilent SureSelect Human All Exon V5	Illumina HiSeq 4000	BWA	117.522	GATK	CoNIFER/ExomeDepth	Illumina NovaSeq 6000	No	BWA	45	xAtlas	Canvas	Manta	ExpansionHunter
51	female	8y10m	Intellectual Disability	Agilent SureSelect Human All Exon V5	Illumina HiSeq 4000	BWA	102.867	GATK	CoNIFER/ExomeDepth	Illumina NovaSeq 6000	No	BWA	74	xAtlas	Canvas	Manta	ExpansionHunter
52	female	12y5m	Intellectual Disability	Agilent SureSelect Human All Exon V5	Illumina HiSeq 4000	BWA	110.773	GATK	CoNIFER/ExomeDepth	Illumina NovaSeq 6000	No	BWA	70	xAtlas	Canvas	Manta	ExpansionHunter
53	male	4y7m	Intellectual Disability	Agilent SureSelect Human All Exon V5	Illumina HiSeq 4000	BWA	104.05	GATK	CoNIFER/ExomeDepth	Illumina NovaSeq 6000	No	BWA	77	xAtlas	Canvas	Manta	ExpansionHunter
54	female	6y0m	Intellectual Disability	Agilent SureSelect Human All Exon V5	Illumina HiSeq 4000	BWA	104.419	GATK	CoNIFER/ExomeDepth	Illumina NovaSeq 6000	No	BWA	62	xAtlas	Canvas	Manta	ExpansionHunter
55	male	32y0m	Intellectual Disability	Agilent SureSelect Human All Exon V5	Illumina HiSeq 4000	BWA	100.479	GATK	CoNIFER/ExomeDepth	Illumina NovaSeq 6000	Yes - patient and mother	BWA	81	xAtlas	Canvas	Manta	ExpansionHunter
56	female	2y2m	Intellectual Disability	Agilent SureSelect Human All Exon V5	Illumina HiSeq 4000	BWA	88.3693	GATK	CoNIFER/ExomeDepth	Illumina NovaSeq 6000	No	BWA	68	xAtlas	Canvas	Manta	ExpansionHunter
57	male	27y12m	Intellectual Disability	Agilent SureSelect Human All Exon V5	Illumina HiSeq 4000	BWA	88.8416	GATK	CoNIFER/ExomeDepth	Illumina NovaSeq 6000	Yes - patient	BWA	73	xAtlas	Canvas	Manta	ExpansionHunter
58	male	24y3m	Intellectual Disability	Agilent SureSelect Human All Exon V5	Illumina HiSeq 4000	BWA	87.6102	GATK	CoNIFER/ExomeDepth	Illumina NovaSeq 6000	No	BWA	63	xAtlas	Canvas	Manta	ExpansionHunter
59	male	18y1m	Intellectual Disability	Agilent SureSelect Human All Exon V5	Illumina HiSeq 4000	BWA	106.541	GATK	CoNIFER/ExomeDepth	Illumina NovaSeq 6000	No	BWA	60	xAtlas	Canvas	Manta	ExpansionHunter
60	male	6y10m	Intellectual Disability	Agilent SureSelect Human All Exon V5	Illumina HiSeq 4000	BWA	121.213	GATK	CoNIFER/ExomeDepth	Illumina NovaSeq 6000	No	BWA	59	xAtlas	Canvas	Manta	ExpansionHunter
61	female	5y3m	Intellectual Disability	Agilent SureSelect Human All Exon V5	Illumina HiSeq 4000	BWA	91.0802	GATK	CoNIFER/ExomeDepth	Illumina NovaSeq 6000	No	BWA	74	xAtlas	Canvas	Manta	ExpansionHunter
62	male	5y8m	Intellectual Disability	Agilent SureSelect Human All Exon V5	Illumina HiSeq 4000	BWA	102.043	GATK	CoNIFER/ExomeDepth	Illumina NovaSeq 6000	No	BWA	53	xAtlas	Canvas	Manta	ExpansionHunter
63	female	3y3m	Intellectual Disability	Agilent SureSelect Human All Exon V5	Illumina HiSeq 4000	BWA	97.2852	GATK	CoNIFER/ExomeDepth	Illumina NovaSeq 6000	No	BWA	77	xAtlas	Canvas	Manta	ExpansionHunter
64	female	19y4m	Intellectual Disability	Agilent SureSelect Human All Exon V5	Illumina HiSeq 4000	BWA	95.7463	GATK	CoNIFER/ExomeDepth	Illumina NovaSeq 6000	No	BWA	72	xAtlas	Canvas	Manta	ExpansionHunter
65	male	4y2m	Intellectual Disability	Agilent SureSelect Human All Exon V5	Illumina HiSeq 4000	BWA	99.8965	GATK	CoNIFER/ExomeDepth	Illumina NovaSeq 6000	Yes - father	BWA	70	xAtlas	Canvas	Manta	ExpansionHunter
66	female	28y5m	Intellectual Disability	Agilent SureSelect Human All Exon V5	Illumina HiSeq 4000	BWA	111.393	GATK	CoNIFER/ExomeDepth	Illumina NovaSeq 6000	No	BWA	70	xAtlas	Canvas	Manta	ExpansionHunter
67	male	17y9m	Intellectual Disability	Agilent SureSelect Human All Exon V5	Illumina HiSeq 4000	BWA	116.365	GATK	CoNIFER/ExomeDepth	Illumina NovaSeq 6000	No	BWA	69	xAtlas	Canvas	Manta	ExpansionHunter
68	male	10y4m	Intellectual Disability	Agilent SureSelect Human All Exon V5	Illumina HiSeq 4000	BWA	93.5788	GATK	CoNIFER/ExomeDepth	Illumina NovaSeq 6000	No	BWA	61	xAtlas	Canvas	Manta	ExpansionHunter
69	male	19y5m	Intellectual Disability	Agilent SureSelect Human All Exon V5	Illumina HiSeq 4000	BWA	98.9204	GATK	CoNIFER/ExomeDepth	Illumina NovaSeq 6000	No	BWA	48	xAtlas	Canvas	Manta	ExpansionHunter
70	male	13y10m	Intellectual Disability	Agilent SureSelect Human All Exon V5	Illumina HiSeq 4000	BWA	114.004	GATK	CoNIFER/ExomeDepth	Illumina NovaSeq 6000	No	BWA	55	xAtlas	Canvas	Manta	ExpansionHunter
71	male	4y11m	Intellectual Disability	Agilent SureSelect Human All Exon V5	Illumina HiSeq 4000	BWA	112.993	GATK	CoNIFER/ExomeDepth	Illumina NovaSeq 6000	No	BWA	50	xAtlas	Canvas	Manta	ExpansionHunter
72	male	5y9m	Intellectual Disability	Agilent SureSelect Human All Exon V5	Illumina HiSeq 4000	BWA	99.4617	GATK	CoNIFER/ExomeDepth	Illumina NovaSeq 6000	No	BWA	49	xAtlas	Canvas	Manta	ExpansionHunter
73	male	42y7m	Intellectual Disability	Agilent SureSelect Human All Exon V5	Illumina HiSeq 4000	BWA	88.896	GATK	CoNIFER/ExomeDepth	Illumina NovaSeq 6000	No	BWA	53	xAtlas	Canvas	Manta	ExpansionHunter
74	male	3y8m	Intellectual Disability	Agilent SureSelect Human All Exon V5	Illumina HiSeq 4000	BWA	106.075	GATK	CoNIFER/ExomeDepth	Illumina NovaSeq 6000	No	BWA	66	xAtlas	Canvas	Manta	ExpansionHunter
75	male	18y12m	Intellectual Disability	Agilent SureSelect Human All Exon V5	Illumina HiSeq 4000	BWA	130.445	GATK	CoNIFER/ExomeDepth	Illumina NovaSeq 6000	No	BWA	78	xAtlas	Canvas	Manta	ExpansionHunter
76	male	7y1m	Intellectual Disability	Agilent SureSelect Human All Exon V5	Illumina HiSeq 4000	BWA	99.4742	GATK	CoNIFER/ExomeDepth	Illumina NovaSeq 6000	No	BWA	74	xAtlas	Canvas	Manta	ExpansionHunter
77	male	6y9m	Intellectual Disability	Agilent SureSelect Human All Exon V5	Illumina HiSeq 4000	BWA	97.9053	GATK	CoNIFER/ExomeDepth	Illumina NovaSeq 6000	No	BWA	61	xAtlas	Canvas	Manta	ExpansionHunter
78	male	4y7m	Intellectual Disability	Agilent SureSelect Human All Exon V5	Illumina HiSeq 4000	BWA	102.771	GATK	CoNIFER/ExomeDepth	Illumina NovaSeq 6000	No	BWA	72	xAtlas	Canvas	Manta	ExpansionHunter
79	male	12y5m	Intellectual Disability	Agilent SureSelect Human All Exon V5	Illumina HiSeq 4000	BWA	105.594	GATK	CoNIFER/ExomeDepth	Illumina NovaSeq 6000	No	BWA	54	xAtlas	Canvas	Manta	ExpansionHunter
80	male	9y11m	Intellectual Disability	Agilent SureSelect Human All Exon V5	Illumina HiSeq 4000	BWA	84.8829	GATK	CoNIFER/ExomeDepth	Illumina NovaSeq 6000	No	BWA	65	xAtlas	Canvas	Manta	ExpansionHunter
81	male	7y12m	Intellectual Disability	Agilent SureSelect Human All Exon V5	Illumina HiSeq 4000	BWA	91.2297	GATK	CoNIFER/ExomeDepth	Illumina NovaSeq 6000	No	BWA	50	xAtlas	Canvas	Manta	ExpansionHunter
82	male	4y11m	Intellectual Disability	Agilent SureSelect Human All Exon V5	Illumina HiSeq 4000	BWA	93.6281	GATK	CoNIFER/ExomeDepth	Illumina NovaSeq 6000	No	BWA	64	xAtlas	Canvas	Manta	ExpansionHunter
83	male	19y7m	Intellectual Disability	Agilent SureSelect Human All Exon V5	Illumina HiSeq 4000	BWA	103.074	GATK	CoNIFER/ExomeDepth	Illumina NovaSeq 6000	Yes - patient	BWA	68	xAtlas	Canvas	Manta	ExpansionHunter
84	female	2y8m	Intellectual Disability	Agilent SureSelect Human All Exon V5	Illumina HiSeq 4000	BWA	89.0034	GATK	CoNIFER/ExomeDepth	Illumina NovaSeq 6000	Yes - father	BWA	59	xAtlas	Canvas	Manta	ExpansionHunter
85	male	7y8m	Intellectual Disability	Agilent SureSelect Human All Exon V5	Illumina HiSeq 4000	BWA	88.4895	GATK	CoNIFER/ExomeDepth	Illumina NovaSeq 6000	No	BWA	63	xAtlas	Canvas	Manta	ExpansionHunter
86	male	16y10m	Intellectual Disability	Agilent SureSelect Human All Exon V5	Illumina HiSeq 4000	BWA	95.2046	GATK	CoNIFER/ExomeDepth	Illumina NovaSeq 6000	No	BWA	67	xAtlas	Canvas	Manta	ExpansionHunter
87	male	6y2m	Intellectual Disability	Agilent SureSelect Human All Exon V5	Illumina HiSeq 4000	BWA	88.6169	GATK	CoNIFER/ExomeDepth	Illumina NovaSeq 6000	No	BWA	72	xAtlas	Canvas	Manta	ExpansionHunter
88	male	12y7m	Intellectual Disability	Agilent SureSelect Human All Exon V5	Illumina HiSeq 4000	BWA	98.1333	GATK	CoNIFER/ExomeDepth	Illumina NovaSeq 6000	Yes - patient	BWA	66	xAtlas	Canvas	Manta	ExpansionHunter
89	female	32y1m	Intellectual Disability	Agilent SureSelect Human All Exon V5	Illumina HiSeq 4000	BWA	111.78	GATK	CoNIFER/ExomeDepth	Illumina NovaSeq 6000	No	BWA	63	xAtlas	Canvas	Manta	ExpansionHunter
90	male	5y7m	Intellectual Disability	Agilent SureSelect Human All Exon V5	Illumina HiSeq 4000	BWA	98.8536	GATK	CoNIFER/ExomeDepth	Illumina NovaSeq 6000	No	BWA	61	xAtlas	Canvas	Manta	ExpansionHunter
91	female	27y9m	Intellectual Disability	Agilent SureSelect Human All Exon V5	Illumina HiSeq 4000	BWA	108.843	GATK	CoNIFER/ExomeDepth	Illumina NovaSeq 6000	No	BWA	63	xAtlas	Canvas	Manta	ExpansionHunter
92	male	16y6m	Intellectual Disability	Agilent SureSelect Human All Exon V5	Illumina HiSeq 4000	BWA	103.161	GATK	CoNIFER/ExomeDepth	Illumina NovaSeq 6000	No	BWA	70	xAtlas	Canvas	Manta	ExpansionHunter
93	male	4y5m	Intellectual Disability	Agilent SureSelect Human All Exon V5	Illumina HiSeq 4000	BWA	107.083	GATK	CoNIFER/ExomeDepth	Illumina NovaSeq 6000	No	BWA	63	xAtlas	Canvas	Manta	ExpansionHunter
94	male	4y0m	Intellectual Disability	Agilent SureSelect Human All Exon V5	Illumina HiSeq 4000	BWA	98.4245	GATK	CoNIFER/ExomeDepth	Illumina NovaSeq 6000	No	BWA	70	xAtlas	Canvas	Manta	ExpansionHunter
95	male	10y3m	Intellectual Disability	Agilent SureSelect Human All Exon V5	Illumina HiSeq 4000	BWA	104.284	GATK	CoNIFER/ExomeDepth	Illumina NovaSeq 6000	Yes - father	BWA	70	xAtlas	Canvas	Manta	ExpansionHunter
96	female	19y7m	Intellectual Disability	Agilent SureSelect Human All Exon V5	Illumina HiSeq 4000	BWA	111.685	GATK	CoNIFER/ExomeDepth	Illumina NovaSeq 6000	No	BWA	46	xAtlas	Canvas	Manta	ExpansionHunter
97	male	3y6m	Intellectual Disability	Agilent SureSelect Human All Exon V5	Illumina HiSeq 4000	BWA	99.0479	GATK	CoNIFER/ExomeDepth	Illumina NovaSeq 6000	Yes - father	BWA	77	xAtlas	Canvas	Manta	ExpansionHunter
98	male	3y4m	Mitochondrial Disorder	Agilent SureSelect Human All Exon V5	Illumina HiSeq 4000	BWA	102.065	GATK	CoNIFER/ExomeDepth	Illumina NovaSeq 6000	No	BWA	47	xAtlas	Canvas	Manta	ExpansionHunter
99	male	9y6m	Intellectual Disability	Agilent SureSelect Human All Exon V5	Illumina HiSeq 4000	BWA	105.21	GATK	CoNIFER/ExomeDepth	Illumina NovaSeq 6000	No	BWA	71	xAtlas	Canvas	Manta	ExpansionHunter
100	male	6y11m	Intellectual Disability	Agilent SureSelect Human All Exon V5	Illumina HiSeq 4000	BWA	101.334	GATK	CoNIFER/ExomeDepth	Illumina NovaSeq 6000	No	BWA	60	xAtlas	Canvas	Manta	ExpansionHunter
101	male	18y2m	Intellectual Disability	Agilent SureSelect Human All Exon V5	Illumina HiSeq 4000	BWA	118.849	GATK	CoNIFER/ExomeDepth	Illumina NovaSeq 6000	No	BWA	61	xAtlas	Canvas	Manta	ExpansionHunter
102	female	9y1m	Intellectual Disability	Agilent SureSelect Human All Exon V5	Illumina HiSeq 4000	BWA	85.2414	GATK	CoNIFER/ExomeDepth	Illumina NovaSeq 6000	No	BWA	55	xAtlas	Canvas	Manta	ExpansionHunter
103	male	16y5m	Intellectual Disability	Agilent SureSelect Human All Exon V5	Illumina HiSeq 4000	BWA	108.245	GATK	CoNIFER/ExomeDepth	Illumina NovaSeq 6000	Yes - entire trio	BWA	75	xAtlas	Canvas	Manta	ExpansionHunter
104	female	8y4m	Intellectual Disability	Agilent SureSelect Human All Exon V5	Illumina HiSeq 4000	BWA	100.716	GATK	CoNIFER/ExomeDepth	Illumina NovaSeq 6000	No	BWA	53	xAtlas	Canvas	Manta	ExpansionHunter
105	female	12y11m	Intellectual Disability	Agilent SureSelect Human All Exon V5	Illumina HiSeq 4000	BWA	88.9426	GATK	CoNIFER/ExomeDepth	Illumina NovaSeq 6000	No	BWA	62	xAtlas	Canvas	Manta	ExpansionHunter
106	male	13y4m	Intellectual Disability	Agilent SureSelect Human All Exon V5	Illumina HiSeq 4000	BWA	119.511	GATK	CoNIFER/ExomeDepth	Illumina NovaSeq 6000	No	BWA	64	xAtlas	Canvas	Manta	ExpansionHunter
107	male	2y5m	Intellectual Disability + Movement Disorder	Agilent SureSelect Human All Exon V5	Illumina HiSeq 4000	BWA	98.4456	GATK	CoNIFER/ExomeDepth	Illumina NovaSeq 6000	No	BWA	52	xAtlas	Canvas	Manta	ExpansionHunter
108	female	17y7m	Intellectual Disability + Epilepsy	Agilent SureSelect Human All Exon V5	Illumina HiSeq 4000	BWA	96.3405	GATK	CoNIFER/ExomeDepth	Illumina NovaSeq 6000	Yes - patient	BWA	68	xAtlas	Canvas	Manta	ExpansionHunter
109	male	7y5m	Intellectual Disability	Agilent SureSelect Human All Exon V5	Illumina HiSeq 4000	BWA	101.38	GATK	CoNIFER/ExomeDepth	Illumina NovaSeq 6000	No	BWA	77	xAtlas	Canvas	Manta	ExpansionHunter
110	female	35y1m	Intellectual Disability	Agilent SureSelect Human All Exon V5	Illumina HiSeq 4000	BWA	93.1307	GATK	CoNIFER/ExomeDepth	Illumina NovaSeq 6000	No	BWA	63	xAtlas	Canvas	Manta	ExpansionHunter
111	female	33y8m	Intellectual Disability	Agilent SureSelect Human All Exon V5	Illumina HiSeq 4000	BWA	91.7181	GATK	CoNIFER/ExomeDepth	Illumina NovaSeq 6000	No	BWA	67	xAtlas	Canvas	Manta	ExpansionHunter
112	female	13y11m	Intellectual Disability	Agilent SureSelect Human All Exon V5	Illumina HiSeq 4000	BWA	118.836	GATK	CoNIFER/ExomeDepth	Illumina NovaSeq 6000	No	BWA	53	xAtlas	Canvas	Manta	ExpansionHunter
113	male	2y9m	Intellectual Disability	Agilent SureSelect Human All Exon V5	Illumina HiSeq 4000	BWA	107.917	GATK	CoNIFER/ExomeDepth	Illumina NovaSeq 6000	No	BWA	72	xAtlas	Canvas	Manta	ExpansionHunter
114	male	6y2m	Intellectual Disability	Agilent SureSelect Human All Exon V5	Illumina HiSeq 4000	BWA	104.447	GATK	CoNIFER/ExomeDepth	Illumina NovaSeq 6000	No	BWA	69	xAtlas	Canvas	Manta	ExpansionHunter
115	male	26y2m	Intellectual Disability	Agilent SureSelect Human All Exon V5	Illumina HiSeq 4000	BWA	89.5781	GATK	CoNIFER/ExomeDepth	Illumina NovaSeq 6000	No	BWA	61	xAtlas	Canvas	Manta	ExpansionHunter
116	female	22y2m	Intellectual Disability	Agilent SureSelect Human All Exon V5	Illumina HiSeq 4000	BWA	108.856	GATK	CoNIFER/ExomeDepth	Illumina NovaSeq 6000	No	BWA	71	xAtlas	Canvas	Manta	ExpansionHunter
117	male	19y10m	Intellectual Disability	Agilent SureSelect Human All Exon V5	Illumina HiSeq 4000	BWA	93.2215	GATK	CoNIFER/ExomeDepth	Illumina NovaSeq 6000	No	BWA	76	xAtlas	Canvas	Manta	ExpansionHunter
118	male	35y4m	Intellectual Disability	Agilent SureSelect Human All Exon V5	Illumina HiSeq 4000	BWA	97.8934	GATK	CoNIFER/ExomeDepth	Illumina NovaSeq 6000	No	BWA	84	xAtlas	Canvas	Manta	ExpansionHunter
119	female	3y6m	Intellectual Disability	Agilent SureSelect Human All Exon V5	Illumina HiSeq 4000	BWA	98.979	GATK	CoNIFER/ExomeDepth	Illumina NovaSeq 6000	No	BWA	61	xAtlas	Canvas	Manta	ExpansionHunter
120	male	2y11m	Intellectual Disability	Agilent SureSelect Human All Exon V5	Illumina HiSeq 4000	BWA	86.6715	GATK	CoNIFER/ExomeDepth	Illumina NovaSeq 6000	No	BWA	64	xAtlas	Canvas	Manta	ExpansionHunter
121	female	4y1m	Intellectual Disability	Agilent SureSelect Human All Exon V5	Illumina HiSeq 4000	BWA	102.487	GATK	CoNIFER/ExomeDepth	Illumina NovaSeq 6000	Yes - father	BWA	50	xAtlas	Canvas	Manta	ExpansionHunter
122	male	20y4m	Intellectual Disability	Agilent SureSelect Human All Exon V5	Illumina HiSeq 4000	BWA	96.6699	GATK	CoNIFER/ExomeDepth	Illumina NovaSeq 6000	Yes - patient and father	BWA	76	xAtlas	Canvas	Manta	ExpansionHunter
123	male	10y10m	Intellectual Disability	Agilent SureSelect Human All Exon V5	Illumina HiSeq 4000	BWA	104.164	GATK	CoNIFER/ExomeDepth	Illumina NovaSeq 6000	No	BWA	46	xAtlas	Canvas	Manta	ExpansionHunter
124	male	14y2m	Intellectual Disability	Agilent SureSelect Human All Exon V5	Illumina HiSeq 4000	BWA	127.597	GATK	CoNIFER/ExomeDepth	Illumina NovaSeq 6000	Yes - father	BWA	60	xAtlas	Canvas	Manta	ExpansionHunter
125	female	14y6m	Intellectual Disability	Agilent SureSelect Human All Exon V5	Illumina HiSeq 4000	BWA	95.7567	GATK	CoNIFER/ExomeDepth	Illumina NovaSeq 6000	Yes - patient	BWA	62	xAtlas	Canvas	Manta	ExpansionHunter
126	female	4y5m	Intellectual Disability	Agilent SureSelect Human All Exon V5	Illumina HiSeq 4000	BWA	105.73	GATK	CoNIFER/ExomeDepth	Illumina NovaSeq 6000	No	BWA	64	xAtlas	Canvas	Manta	ExpansionHunter
127	female	6y11m	Intellectual Disability	Agilent SureSelect Human All Exon V5	Illumina HiSeq 4000	BWA	95.103	GATK	CoNIFER/ExomeDepth	Illumina NovaSeq 6000	No	BWA	69	xAtlas	Canvas	Manta	ExpansionHunter
128	male	4y5m	Intellectual Disability	Agilent SureSelect Human All Exon V5	Illumina HiSeq 4000	BWA	105.591	GATK	CoNIFER/ExomeDepth	Illumina NovaSeq 6000	No	BWA	57	xAtlas	Canvas	Manta	ExpansionHunter
129	male	4y5m	Intellectual Disability	Agilent SureSelect Human All Exon V5	Illumina HiSeq 4000	BWA	87.2111	GATK	CoNIFER/ExomeDepth	Illumina NovaSeq 6000	No	BWA	62	xAtlas	Canvas	Manta	ExpansionHunter
130	male	8y11m	Intellectual Disability	Agilent SureSelect Human All Exon V5	Illumina HiSeq 4000	BWA	88.7451	GATK	CoNIFER/ExomeDepth	Illumina NovaSeq 6000	No	BWA	64	xAtlas	Canvas	Manta	ExpansionHunter
131	female	37y3m	Intellectual Disability	Agilent SureSelect Human All Exon V5	Illumina HiSeq 4000	BWA	101.8	GATK	CoNIFER/ExomeDepth	Illumina NovaSeq 6000	No	BWA	56	xAtlas	Canvas	Manta	ExpansionHunter
132	female	31y4m	Intellectual Disability	Agilent SureSelect Human All Exon V5	Illumina HiSeq 4000	BWA	100.214	GATK	CoNIFER/ExomeDepth	Illumina NovaSeq 6000	No	BWA	61	xAtlas	Canvas	Manta	ExpansionHunter
133	male	10y3m	Intellectual Disability	Agilent SureSelect Human All Exon V5	Illumina HiSeq 4000	BWA	90.1604	GATK	CoNIFER/ExomeDepth	Illumina NovaSeq 6000	No	BWA	63	xAtlas	Canvas	Manta	ExpansionHunter
134	male	8y9m	Intellectual Disability	Agilent SureSelect Human All Exon V5	Illumina HiSeq 4000	BWA	100.924	GATK	CoNIFER/ExomeDepth	Illumina NovaSeq 6000	No	BWA	63	xAtlas	Canvas	Manta	ExpansionHunter
135	male	12y4m	Intellectual Disability	Agilent SureSelect Human All Exon V5	Illumina HiSeq 4000	BWA	98.9986	GATK	CoNIFER/ExomeDepth	Illumina NovaSeq 6000	No	BWA	50	xAtlas	Canvas	Manta	ExpansionHunter
136	male	2y8m	Intellectual Disability	Agilent SureSelect Human All Exon V5	Illumina HiSeq 4000	BWA	105.028	GATK	CoNIFER/ExomeDepth	Illumina NovaSeq 6000	No	BWA	50	xAtlas	Canvas	Manta	ExpansionHunter
137	male	9y5m	Intellectual Disability	Agilent SureSelect Human All Exon V5	Illumina HiSeq 4000	BWA	102.984	GATK	CoNIFER/ExomeDepth	Illumina NovaSeq 6000	No	BWA	65	xAtlas	Canvas	Manta	ExpansionHunter
138	male	8y11m	Intellectual Disability	Agilent SureSelect Human All Exon V5	Illumina HiSeq 4000	BWA	98.5789	GATK	CoNIFER/ExomeDepth	Illumina NovaSeq 6000	No	BWA	68	xAtlas	Canvas	Manta	ExpansionHunter
139	female	18y7m	Intellectual Disability	Agilent SureSelect Human All Exon V5	Illumina HiSeq 4000	BWA	113.358	GATK	CoNIFER/ExomeDepth	Illumina NovaSeq 6000	No	BWA	47	xAtlas	Canvas	Manta	ExpansionHunter
140	male	37y10m	Intellectual Disability	Agilent SureSelect Human All Exon V5	Illumina HiSeq 4000	BWA	98.3982	GATK	CoNIFER/ExomeDepth	Illumina NovaSeq 6000	No	BWA	68	xAtlas	Canvas	Manta	ExpansionHunter
141	male	11y4m	Intellectual Disability	Agilent SureSelect Human All Exon V5	Illumina HiSeq 4000	BWA	91.2271	GATK	CoNIFER/ExomeDepth	Illumina NovaSeq 6000	No	BWA	67	xAtlas	Canvas	Manta	ExpansionHunter
142	male	3y5m	Intellectual Disability	Agilent SureSelect Human All Exon V5	Illumina HiSeq 4000	BWA	98.9379	GATK	CoNIFER/ExomeDepth	Illumina NovaSeq 6000	No	BWA	55	xAtlas	Canvas	Manta	ExpansionHunter
143	male	5y5m	Intellectual Disability	Agilent SureSelect Human All Exon V5	Illumina HiSeq 4000	BWA	94.8611	GATK	CoNIFER/ExomeDepth	Illumina NovaSeq 6000	No	BWA	52	xAtlas	Canvas	Manta	ExpansionHunter
144	male	3y1m	Intellectual Disability	Agilent SureSelect Human All Exon V5	Illumina HiSeq 4000	BWA	101.037	GATK	CoNIFER/ExomeDepth	Illumina NovaSeq 6000	No	BWA	63	xAtlas	Canvas	Manta	ExpansionHunter
145	male	6y9m	Intellectual Disability	Agilent SureSelect Human All Exon V5	Illumina HiSeq 4000	BWA	85.7699	GATK	CoNIFER/ExomeDepth	Illumina NovaSeq 6000	No	BWA	76	xAtlas	Canvas	Manta	ExpansionHunter
146	male	31y3m	Intellectual Disability	Agilent SureSelect Human All Exon V5	Illumina HiSeq 4000	BWA	119.698	GATK	CoNIFER/ExomeDepth	Illumina NovaSeq 6000	No	BWA	63	xAtlas	Canvas	Manta	ExpansionHunter
147	female	11y11m	Intellectual Disability + Epilepsy	Agilent SureSelect Human All Exon V5	Illumina HiSeq 4000	BWA	97.6147	GATK	CoNIFER/ExomeDepth	Illumina NovaSeq 6000	No	BWA	76	xAtlas	Canvas	Manta	ExpansionHunter
148	male	5y4m	Intellectual Disability	Agilent SureSelect Human All Exon V5	Illumina HiSeq 4000	BWA	105.35	GATK	CoNIFER/ExomeDepth	Illumina NovaSeq 6000	No	BWA	87	xAtlas	Canvas	Manta	ExpansionHunter
149	male	24y4m	Intellectual Disability	Agilent SureSelect Human All Exon V5	Illumina HiSeq 4000	BWA	89.7577	GATK	CoNIFER/ExomeDepth	Illumina NovaSeq 6000	No	BWA	91	xAtlas	Canvas	Manta	ExpansionHunter
150	male	5y1m	Intellectual Disability	Agilent SureSelect Human All Exon V5	Illumina HiSeq 4000	BWA	93.0464	GATK	CoNIFER/ExomeDepth	Illumina NovaSeq 6000	No	BWA	67	xAtlas	Canvas	Manta	ExpansionHunter
