# Supplementary material for: The performance of genome sequencing as a first-tier test for neurodevelopmental disorders
Source: Eur J Hum Genet. 2022 Sep 16;31(1):81–8. doi: 10.1038/s41431-022-01185-9 (PMC9822884; doi:10.1038/s41431-022-01185-9)
Supplement: Supplementary file 3 — Supplementary Table 6 [file 41431_2022_1185_MOESM3_ESM.xlsx]

## Sheet: Supplementary Table 6
Supplementary Table 6: Human Phenotype Ontology terms for patient cohort (n=150)
Trio	HPO ID	HPO label	HPO type	Observed?
1	HP:0000717	Autism	phenotype	yes
1	HP:0001249	Intellectual disability	phenotype	yes
1	HP:0000817	Poor eye contact	phenotype	yes
1	HP:0001622	Premature birth	prenatal_phenotype	no
1	HP:0000411	Protruding ear	phenotype	yes
1	HP:0008762	Repetitive compulsive behavior	phenotype	yes
1	HP:0000742	Self-mutilation	phenotype	yes
1	HP:0001238	Slender finger	phenotype	yes
1	HP:0012471	Thick vermilion border	phenotype	yes
2	HP:0005709	2-3 toe cutaneous syndactyly	phenotype	yes
2	HP:0100851	Abnormal emotion/affect behavior	phenotype	yes
2	HP:0012433	Abnormal social behavior	phenotype	yes
2	HP:0000337	Broad forehead	phenotype	yes
2	HP:0000414	Bulbous nose	phenotype	yes
2	HP:0040025	Clinodactyly of the 4th finger	phenotype	yes
2	HP:0011918	Clinodactyly of the 4th toe	phenotype	yes
2	HP:0001864	Clinodactyly of the 5th toe	phenotype	yes
2	HP:0002019	Constipation	phenotype	yes
2	HP:0000286	Epicanthus	phenotype	yes
2	HP:0000232	Everted lower lip vermilion	phenotype	yes
2	HP:0000297	Facial hypotonia	phenotype	yes
2	HP:0001263	Global developmental delay	phenotype	yes
2	HP:0000316	Hypertelorism	phenotype	yes
2	HP:0006149	Increased laxity of fingers	phenotype	yes
2	HP:0001256	Intellectual disability, mild	phenotype	yes
2	HP:0000194	Open mouth	phenotype	yes
2	HP:0000200	Short lingual frenulum	phenotype	yes
2	HP:0002360	Sleep disturbance	phenotype	yes
2	HP:0000582	Upslanted palpebral fissure	phenotype	yes
3	HP:0007018	Attention deficit hyperactivity disorder	phenotype	yes
3	HP:0000729	Autistic behavior	phenotype	yes
3	HP:0000708	Behavioral abnormality	phenotype	yes
3	HP:0000280	Coarse facial features	phenotype	yes
3	HP:0010862	Delayed fine motor development	phenotype	yes
3	HP:0000750	Delayed speech and language development	phenotype	yes
3	HP:0000494	Downslanted palpebral fissures	phenotype	yes
3	HP:0001620	High pitched voice	phenotype	yes
3	HP:0002342	Intellectual disability, moderate	phenotype	yes
3	HP:0045025	Narrow palpebral fissure	phenotype	yes
3	HP:0025502	Overweight	phenotype	yes
3	HP:0000311	Round face	phenotype	yes
3	HP:0000322	Short philtrum	phenotype	yes
4	HP:0100851	Abnormal emotion/affect behavior	phenotype	yes
4	HP:0011822	Broad chin	phenotype	yes
4	HP:0000414	Bulbous nose	phenotype	yes
4	HP:0030724	Central nervous system cyst	prenatal_phenotype	yes
4	HP:0011918	Clinodactyly of the 4th toe	phenotype	yes
4	HP:0001864	Clinodactyly of the 5th toe	phenotype	yes
4	HP:0001263	Global developmental delay	phenotype	yes
4	HP:0011228	Horizontal eyebrow	phenotype	yes
4	HP:0001800	Hypoplastic toenails	phenotype	yes
4	HP:0000735	Impaired social interactions	phenotype	yes
4	HP:0006889	Intellectual disability, borderline	phenotype	yes
4	HP:0010511	Long toe	phenotype	yes
4	HP:0000400	Macrotia	phenotype	yes
4	HP:0001622	Premature birth	prenatal_phenotype	yes
4	HP:0000395	Prominent antihelix	phenotype	yes
4	HP:0001533	Slender build	phenotype	yes
4	HP:0001238	Slender finger	phenotype	yes
4	HP:0000219	Thin upper lip vermilion	phenotype	yes
5	HP:0002121	Absence seizure	phenotype	yes
5	HP:0011234	Absent antihelix	phenotype	yes
5	HP:0002307	Drooling	phenotype	yes
5	HP:0000286	Epicanthus	phenotype	yes
5	HP:0000348	High forehead	phenotype	yes
5	HP:0010864	Intellectual disability, severe	phenotype	yes
5	HP:0000276	Long face	phenotype	yes
5	HP:0008551	Microtia	phenotype	yes
5	HP:0000160	Narrow mouth	phenotype	yes
5	HP:0005274	Prominent nasal tip	phenotype	yes
5	HP:0001250	Seizures	phenotype	yes
5	HP:0002510	Spastic tetraplegia	phenotype	yes
5	HP:0000664	Synophrys	phenotype	yes
5	HP:0000574	Thick eyebrow	phenotype	yes
6	HP:0001600	Abnormality of the larynx	phenotype	yes
6	HP:0000750	Delayed speech and language development	phenotype	yes
6	HP:0001263	Global developmental delay	phenotype	yes
6	HP:0000400	Macrotia	phenotype	yes
#REF!	HP:0001622	Premature birth	prenatal_phenotype	yes
#REF!	HP:0004322	Short stature	phenotype	yes
#REF!	HP:0000219	Thin upper lip vermilion	phenotype	yes
7	HP:0000750	Delayed speech and language development	phenotype	yes
7	HP:0001611	Nasal speech	phenotype	yes
7	HP:0000233	Thin vermilion border	phenotype	yes
7	HP:0000220	Velopharyngeal insufficiency	phenotype	yes
7	HP:0000154	Wide mouth	phenotype	yes
7	HP:0012810	Wide nasal base	phenotype	yes
8	HP:0002027	Abdominal pain	phenotype	yes
8	HP:0000795	Abnormality of the urethra	phenotype	yes
8	HP:0001903	Anemia	phenotype	yes
8	HP:0008684	Aplasia/hypoplasia of the uterus	phenotype	yes
8	HP:0002019	Constipation	phenotype	yes
8	HP:0100327	Cow milk allergy	phenotype	yes
8	HP:0100645	Cystocele	phenotype	yes
8	HP:0000750	Delayed speech and language development	phenotype	yes
8	HP:0000964	Eczema	phenotype	yes
8	HP:0012378	Fatigue	phenotype	yes
8	HP:0002020	Gastroesophageal reflux	prenatal_phenotype	yes
8	HP:0001263	Global developmental delay	phenotype	yes
8	HP:0006889	Intellectual disability, borderline	phenotype	yes
8	HP:0031452	Lichenoid skin lesion	phenotype	yes
8	HP:0002719	Recurrent infections	phenotype	yes
8	HP:0000010	Recurrent urinary tract infections	phenotype	yes
8	HP:0031057	Skin fissure	phenotype	yes
9	HP:0002355	Difficulty walking	phenotype	yes
9	HP:0010864	Intellectual disability, severe	phenotype	yes
9	HP:0000742	Self-mutilation	phenotype	yes
10	HP:0001344	Absent speech	phenotype	yes
10	HP:0000717	Autism	phenotype	yes
10	HP:0000750	Delayed speech and language development	phenotype	yes
10	HP:0011968	Feeding difficulties	phenotype	yes
10	HP:0001263	Global developmental delay	phenotype	yes
10	HP:0001249	Intellectual disability	phenotype	yes
10	HP:0001270	Motor delay	phenotype	yes
10	HP:0001741	Phimosis	phenotype	yes
10	HP:0002360	Sleep disturbance	phenotype	yes
11	HP:0000729	Autistic behavior	phenotype	yes
11	HP:0001169	Broad palm	phenotype	yes
11	HP:0002019	Constipation	phenotype	yes
11	HP:0000750	Delayed speech and language development	phenotype	yes
11	HP:0001263	Global developmental delay	phenotype	yes
11	HP:0100785	Insomnia	phenotype	yes
11	HP:0001270	Motor delay	phenotype	yes
11	HP:0001763	Pes planus	phenotype	yes
#REF!	HP:0001622	Premature birth	prenatal_phenotype	yes
#REF!	HP:0001773	Short foot	phenotype	yes
#REF!	HP:0004279	Short palm	phenotype	yes
#REF!	HP:0000486	Strabismus	phenotype	yes
#REF!	HP:0001762	Talipes equinovarus	phenotype	yes
#REF!	HP:0002013	Vomiting	phenotype	yes
12	HP:0040296	Abnormal location of the eyebrow	phenotype	yes
12	HP:0000717	Autism	phenotype	yes
12	HP:0000455	Broad nasal tip	phenotype	yes
12	HP:0040025	Clinodactyly of the 4th finger	phenotype	yes
12	HP:0004209	Clinodactyly of the 5th finger	phenotype	yes
12	HP:0000490	Deeply set eye	phenotype	yes
12	HP:0012378	Fatigue	phenotype	yes
12	HP:0001263	Global developmental delay	phenotype	yes
12	HP:0000735	Impaired social interactions	phenotype	yes
12	HP:0001256	Intellectual disability, mild	phenotype	yes
12	HP:0012420	Meconium stained amniotic fluid	prenatal_phenotype	yes
12	HP:0000629	Periorbital fullness	phenotype	yes
12	HP:0025388	Thyroid nodule	phenotype	yes
13	HP:0000414	Bulbous nose	phenotype	yes
13	HP:0011918	Clinodactyly of the 4th toe	phenotype	yes
13	HP:0001864	Clinodactyly of the 5th toe	phenotype	yes
13	HP:0000348	High forehead	phenotype	yes
13	HP:0011081	Incisor macrodontia	phenotype	yes
13	HP:0001256	Intellectual disability, mild	phenotype	yes
13	HP:0100807	Long fingers	phenotype	yes
13	HP:0000343	Long philtrum	phenotype	yes
13	HP:0010511	Long toe	phenotype	yes
13	HP:0011913	Lumbar hypertrichosis	phenotype	yes
13	HP:0000648	Optic atrophy	phenotype	yes
13	HP:0000520	Proptosis	phenotype	yes
13	HP:0001250	Seizures	phenotype	yes
13	HP:0009237	Short 5th finger	phenotype	yes
13	HP:0000319	Smooth philtrum	phenotype	yes
13	HP:0000219	Thin upper lip vermilion	phenotype	yes
13	HP:0000582	Upslanted palpebral fissure	phenotype	yes
14	HP:0001156	Brachydactyly	phenotype	yes
14	HP:0008115	Clinodactyly of the 3rd toe	phenotype	yes
14	HP:0011918	Clinodactyly of the 4th toe	phenotype	yes
14	HP:0001864	Clinodactyly of the 5th toe	phenotype	yes
14	HP:0000490	Deeply set eye	phenotype	yes
14	HP:0000750	Delayed speech and language development	phenotype	yes
14	HP:0001263	Global developmental delay	phenotype	yes
14	HP:0002045	Hypothermia	prenatal_phenotype	yes
14	HP:0008551	Microtia	phenotype	yes
14	HP:0001763	Pes planus	phenotype	yes
14	HP:0001622	Premature birth	prenatal_phenotype	no
14	HP:0011220	Prominent forehead	phenotype	yes
14	HP:0000319	Smooth philtrum	phenotype	yes
14	HP:0001182	Tapered finger	phenotype	yes
14	HP:0000219	Thin upper lip vermilion	phenotype	yes
14	HP:0012810	Wide nasal base	phenotype	yes
15	HP:0005709	2-3 toe cutaneous syndactyly	phenotype	yes
15	HP:0001787	Abnormal delivery	prenatal_phenotype	yes
15	HP:0000718	Aggressive behavior	phenotype	yes
15	HP:0000739	Anxiety	phenotype	yes
15	HP:0007018	Attention deficit hyperactivity disorder	phenotype	yes
15	HP:0000283	Broad face	phenotype	yes
15	HP:0000414	Bulbous nose	phenotype	yes
15	HP:0011918	Clinodactyly of the 4th toe	phenotype	yes
15	HP:0001864	Clinodactyly of the 5th toe	phenotype	yes
15	HP:0000490	Deeply set eye	phenotype	yes
15	HP:0001263	Global developmental delay	phenotype	yes
15	HP:0000771	Gynecomastia	phenotype	yes
15	HP:0001800	Hypoplastic toenails	phenotype	yes
15	HP:0030369	Induced vaginal delivery	prenatal_phenotype	yes
15	HP:0009748	Large earlobe	phenotype	yes
15	HP:0000276	Long face	phenotype	yes
15	HP:0000256	Macrocephaly	phenotype	yes
15	HP:0008071	Maternal hypertension	prenatal_phenotype	yes
15	HP:0000054	Micropenis	phenotype	yes
15	HP:0001513	Obesity	phenotype	yes
15	HP:0002033	Poor suck	prenatal_phenotype	yes
15	HP:0004405	Prominent nipples	phenotype	yes
15	HP:0001831	Short toe	phenotype	yes
15	HP:0010812	Short uvula	phenotype	yes
15	HP:0002360	Sleep disturbance	phenotype	yes
15	HP:0000350	Small forehead	phenotype	yes
15	HP:0000098	Tall stature	phenotype	yes
15	HP:0001182	Tapered finger	phenotype	yes
15	HP:0100603	Toxemia of pregnancy	prenatal_phenotype	yes
15	HP:0005831	Type B brachydactyly	phenotype	yes
15	HP:0005978	Type II diabetes mellitus	phenotype	yes
16	HP:0001274	Agenesis of corpus callosum	phenotype	yes
16	HP:0000337	Broad forehead	phenotype	yes
16	HP:0000490	Deeply set eye	phenotype	yes
16	HP:0002307	Drooling	phenotype	yes
16	HP:0002015	Dysphagia	phenotype	yes
16	HP:0030812	Enlarged tonsils	phenotype	yes
16	HP:0011968	Feeding difficulties	phenotype	yes
16	HP:0012368	Flat face	phenotype	yes
16	HP:0002020	Gastroesophageal reflux	phenotype	yes
16	HP:0000348	High forehead	phenotype	yes
16	HP:0002827	Hip dislocation	phenotype	yes
16	HP:0010485	Hyperextensibility at elbow	phenotype	yes
16	HP:0005620	Hypermobility of interphalangeal joints	phenotype	yes
16	HP:0006895	Lower limb hypertonia	phenotype	yes
16	HP:0008936	Muscular hypotonia of the trunk	phenotype	yes
16	HP:0000545	Myopia	phenotype	yes
16	HP:0040288	Nasogastric tube feeding	phenotype	yes
16	HP:0002090	Pneumonia	phenotype	yes
16	HP:0025356	Psychomotor retardation	phenotype	yes
16	HP:0002788	Recurrent upper respiratory tract infections	phenotype	yes
16	HP:0001238	Slender finger	phenotype	yes
16	HP:0001257	Spasticity	phenotype	yes
16	HP:0040119	Unilateral conductive hearing impairment	phenotype	yes
17	HP:0100851	Abnormal emotion/affect behavior	phenotype	yes
17	HP:0009929	Abnormality of the columella	phenotype	yes
17	HP:0002761	Generalized joint laxity	phenotype	yes
17	HP:0000348	High forehead	phenotype	yes
17	HP:0010511	Long toe	phenotype	yes
17	HP:0000256	Macrocephaly	phenotype	yes
17	HP:0009800	Maternal diabetes	prenatal_phenotype	yes
17	HP:0001270	Motor delay	phenotype	yes
17	HP:0001763	Pes planus	phenotype	yes
17	HP:0008491	Premature anterior fontanel closure	phenotype	yes
17	HP:0005487	Prominent metopic ridge	phenotype	yes
17	HP:0000243	Trigonocephaly	phenotype	yes
17	HP:0000582	Upslanted palpebral fissure	phenotype	yes
17	HP:0000020	Urinary incontinence	phenotype	yes
18	HP:0005709	2-3 toe cutaneous syndactyly	phenotype	yes
18	HP:0100851	Abnormal emotion/affect behavior	phenotype	yes
18	HP:0007018	Attention deficit hyperactivity disorder	phenotype	yes
18	HP:0000414	Bulbous nose	phenotype	yes
18	HP:0012378	Fatigue	phenotype	yes
18	HP:0000348	High forehead	phenotype	yes
18	HP:0000540	Hypermetropia	phenotype	yes
18	HP:0009126	Increased adipose tissue	phenotype	yes
18	HP:0006889	Intellectual disability, borderline	phenotype	yes
18	HP:0100807	Long fingers	phenotype	yes
18	HP:0008071	Maternal hypertension	prenatal_phenotype	yes
18	HP:0011342	Mild global developmental delay	phenotype	yes
18	HP:0001270	Motor delay	phenotype	yes
18	HP:0001763	Pes planus	phenotype	yes
18	HP:0100716	Self-injurious behavior	phenotype	yes
18	HP:0001328	Specific learning disability	phenotype	yes
18	HP:0001065	Striae distensae	phenotype	yes
18	HP:0031589	Suicidal ideation	phenotype	yes
18	HP:0000574	Thick eyebrow	phenotype	yes
18	HP:0009928	Thick nasal alae	phenotype	yes
18	HP:0100603	Toxemia of pregnancy	prenatal_phenotype	yes
18	HP:0000582	Upslanted palpebral fissure	phenotype	yes
18	HP:0002013	Vomiting	phenotype	yes
19	HP:0008050	Abnormality of the palpebral fissures	phenotype	yes
19	HP:0001263	Global developmental delay	phenotype	yes
19	HP:0002553	Highly arched eyebrow	phenotype	yes
19	HP:0000252	Microcephaly	phenotype	yes
19	HP:0000691	Microdontia	phenotype	yes
19	HP:0011247	Prominent superior crus of antihelix	phenotype	yes
19	HP:0000960	Sacral dimple	phenotype	yes
19	HP:0001250	Seizures	phenotype	yes
19	HP:0000574	Thick eyebrow	phenotype	yes
19	HP:0000219	Thin upper lip vermilion	phenotype	yes
19	HP:0000154	Wide mouth	phenotype	yes
19	HP:0006286	Yellow-brown discoloration of the teeth	phenotype	yes
20	HP:0007018	Attention deficit hyperactivity disorder	phenotype	yes
20	HP:0000729	Autistic behavior	phenotype	yes
20	HP:0000490	Deeply set eye	phenotype	yes
20	HP:0000964	Eczema	phenotype	yes
20	HP:0011968	Feeding difficulties	phenotype	yes
20	HP:0000601	Hypotelorism	phenotype	yes
20	HP:0001256	Intellectual disability, mild	phenotype	yes
20	HP:0100807	Long fingers	phenotype	yes
20	HP:0000400	Macrotia	phenotype	yes
20	HP:0004283	Narrow palm	phenotype	yes
20	HP:0001513	Obesity	phenotype	yes
20	HP:0001357	Plagiocephaly	phenotype	yes
20	HP:0000311	Round face	phenotype	yes
20	HP:0001182	Tapered finger	phenotype	yes
21	HP:0031685	Abnormal stool composition	phenotype	yes
21	HP:0000951	Abnormality of the skin	phenotype	yes
21	HP:0002577	Abnormality of the stomach	phenotype	yes
21	HP:0000739	Anxiety	phenotype	yes
21	HP:0100702	Arachnoid cyst	phenotype	yes
21	HP:0008765	Auditory hallucinations	phenotype	yes
21	HP:0000717	Autism	phenotype	yes
21	HP:0002607	Bowel incontinence	phenotype	yes
21	HP:0001048	Cavernous hemangioma	phenotype	yes
21	HP:0002019	Constipation	phenotype	yes
21	HP:0002376	Developmental regression	phenotype	yes
21	HP:0006956	Dilation of lateral ventricles	phenotype	yes
21	HP:0100660	Dyskinesia	phenotype	yes
21	HP:0002020	Gastroesophageal reflux	phenotype	yes
21	HP:0001263	Global developmental delay	phenotype	yes
21	HP:0012168	Head-banging	phenotype	yes
21	HP:0031473	Hostility	phenotype	yes
21	HP:0004324	Increased body weight	phenotype	yes
21	HP:0031988	Muscle spasm	phenotype	yes
21	HP:0000508	Ptosis	phenotype	yes
21	HP:0002360	Sleep disturbance	phenotype	yes
21	HP:0000020	Urinary incontinence	phenotype	yes
22	HP:0001787	Abnormal delivery	phenotype	yes
22	HP:0001787	Abnormal delivery	prenatal_phenotype	yes
22	HP:0030984	Abnormal serum bile acid concentration	phenotype	yes
22	HP:0007874	Almond-shaped palpebral fissure	phenotype	yes
22	HP:0007018	Attention deficit hyperactivity disorder	phenotype	yes
22	HP:0000708	Behavioral abnormality	phenotype	yes
22	HP:0009768	Broad phalanges of the hand	phenotype	yes
22	HP:0001342	Cerebral hemorrhage	phenotype	yes
22	HP:0012368	Flat face	phenotype	yes
22	HP:0000212	Gingival overgrowth	phenotype	yes
22	HP:0002315	Headache	phenotype	yes
22	HP:0001256	Intellectual disability, mild	phenotype	yes
22	HP:0001270	Motor delay	phenotype	yes
22	HP:0025502	Overweight	phenotype	yes
#REF!	HP:0001622	Premature birth	prenatal_phenotype	yes
#REF!	HP:0001852	Sandal gap	phenotype	yes
#REF!	HP:0004279	Short palm	phenotype	yes
#REF!	HP:0002360	Sleep disturbance	phenotype	yes
#REF!	HP:0010804	Tented upper lip vermilion	phenotype	yes
#REF!	HP:0000215	Thick upper lip vermilion	phenotype	yes
23	HP:0100851	Abnormal emotion/affect behavior	phenotype	yes
23	HP:0001274	Agenesis of corpus callosum	phenotype	yes
23	HP:0008115	Clinodactyly of the 3rd toe	phenotype	yes
23	HP:0011918	Clinodactyly of the 4th toe	phenotype	yes
23	HP:0001864	Clinodactyly of the 5th toe	phenotype	yes
23	HP:0000750	Delayed speech and language development	phenotype	yes
23	HP:0001263	Global developmental delay	phenotype	yes
23	HP:0000316	Hypertelorism	phenotype	yes
23	HP:0100807	Long fingers	phenotype	yes
23	HP:0001270	Motor delay	phenotype	yes
23	HP:0010865	Oppositional defiant disorder	phenotype	yes
23	HP:0002465	Poor speech	phenotype	yes
23	HP:0001622	Premature birth	prenatal_phenotype	yes
23	HP:0001852	Sandal gap	phenotype	yes
23	HP:0000736	Short attention span	phenotype	yes
23	HP:0001195	Single umbilical artery	phenotype	yes
23	HP:0012471	Thick vermilion border	phenotype	yes
23	HP:0000582	Upslanted palpebral fissure	phenotype	yes
23	HP:0000154	Wide mouth	phenotype	yes
24	HP:0000646	Amblyopia	phenotype	yes
24	HP:0000717	Autism	phenotype	yes
24	HP:0000047	Hypospadias	phenotype	yes
24	HP:0001256	Intellectual disability, mild	phenotype	yes
24	HP:0000160	Narrow mouth	phenotype	yes
25	HP:0005709	2-3 toe cutaneous syndactyly	phenotype	yes
25	HP:0001787	Abnormal delivery	prenatal_phenotype	yes
25	HP:0000739	Anxiety	phenotype	yes
25	HP:0000717	Autism	phenotype	yes
25	HP:0001623	Breech presentation	prenatal_phenotype	yes
25	HP:0000414	Bulbous nose	phenotype	yes
25	HP:0011410	Caesarian section	prenatal_phenotype	yes
25	HP:0000490	Deeply set eye	phenotype	yes
25	HP:0000750	Delayed speech and language development	phenotype	yes
25	HP:0000348	High forehead	phenotype	yes
25	HP:0001256	Intellectual disability, mild	phenotype	yes
25	HP:0000400	Macrotia	phenotype	yes
25	HP:0001270	Motor delay	phenotype	yes
25	HP:0000189	Narrow palate	phenotype	yes
25	HP:0000629	Periorbital fullness	phenotype	yes
25	HP:0001763	Pes planus	phenotype	yes
25	HP:0000307	Pointed chin	phenotype	yes
25	HP:0000817	Poor eye contact	phenotype	yes
25	HP:0002033	Poor suck	prenatal_phenotype	yes
25	HP:0030363	Primary Caesarian section	prenatal_phenotype	yes
25	HP:0100962	Shyness	phenotype	yes
25	HP:0005338	Sparse lateral eyebrow	phenotype	yes
25	HP:0011246	Underdeveloped superior crus of antihelix	phenotype	yes
26	HP:0001787	Abnormal delivery	prenatal_phenotype	yes
26	HP:0000718	Aggressive behavior	phenotype	yes
26	HP:0000739	Anxiety	phenotype	yes
26	HP:0000717	Autism	phenotype	yes
26	HP:0001623	Breech presentation	prenatal_phenotype	yes
26	HP:0000337	Broad forehead	phenotype	yes
26	HP:0100021	Cerebral palsy	phenotype	yes
26	HP:0000490	Deeply set eye	phenotype	yes
26	HP:0003781	Excessive salivation	phenotype	yes
26	HP:0012378	Fatigue	phenotype	yes
26	HP:0001263	Global developmental delay	phenotype	yes
26	HP:0002705	High, narrow palate	phenotype	yes
26	HP:0011228	Horizontal eyebrow	phenotype	yes
26	HP:0031473	Hostility	phenotype	yes
26	HP:0001276	Hypertonia	phenotype	yes
26	HP:0001256	Intellectual disability, mild	phenotype	yes
26	HP:0000276	Long face	phenotype	yes
26	HP:0100807	Long fingers	phenotype	yes
26	HP:0001833	Long foot	phenotype	yes
26	HP:0012514	Lower limb pain	phenotype	yes
26	HP:0012420	Meconium stained amniotic fluid	prenatal_phenotype	yes
26	HP:0001270	Motor delay	phenotype	yes
26	HP:0000275	Narrow face	phenotype	yes
26	HP:0001786	Narrow foot	phenotype	yes
26	HP:0003265	Neonatal hyperbilirubinemia	prenatal_phenotype	yes
26	HP:0040187	Neonatal sepsis	prenatal_phenotype	yes
26	HP:0008770	Obsessive-compulsive trait	phenotype	yes
26	HP:0010865	Oppositional defiant disorder	phenotype	yes
26	HP:0001763	Pes planus	phenotype	yes
26	HP:0008081	Pes valgus	phenotype	yes
26	HP:0007010	Poor fine motor coordination	phenotype	yes
26	HP:0001622	Premature birth	prenatal_phenotype	yes
26	HP:0100023	Recurrent hand flapping	phenotype	yes
26	HP:0002788	Recurrent upper respiratory tract infections	phenotype	yes
26	HP:0000179	Thick lower lip vermilion	phenotype	yes
26	HP:0100033	Tics	phenotype	yes
27	HP:0000717	Autism	phenotype	yes
27	HP:0000708	Behavioral abnormality	phenotype	yes
27	HP:0001769	Broad foot	phenotype	yes
27	HP:0000494	Downslanted palpebral fissures	phenotype	yes
27	HP:0002263	Exaggerated cupid's bow	phenotype	yes
27	HP:0002373	Febrile seizures	phenotype	yes
27	HP:0001263	Global developmental delay	phenotype	yes
27	HP:0000348	High forehead	phenotype	yes
27	HP:0011081	Incisor macrodontia	phenotype	yes
27	HP:0100807	Long fingers	phenotype	yes
27	HP:0005274	Prominent nasal tip	phenotype	yes
27	HP:0011917	Short 5th toe	phenotype	yes
27	HP:0001792	Small nail	phenotype	yes
28	HP:0011342	Mild global developmental delay	phenotype	yes
28	HP:0008191	Thyroid agenesis	phenotype	yes
29	HP:0001169	Broad palm	phenotype	yes
29	HP:0000957	Cafe-au-lait spot	phenotype	yes
29	HP:0000750	Delayed speech and language development	phenotype	yes
29	HP:0011968	Feeding difficulties	phenotype	yes
29	HP:0000752	Hyperactivity	phenotype	yes
29	HP:0000735	Impaired social interactions	phenotype	yes
29	HP:0001388	Joint laxity	phenotype	yes
29	HP:0009889	Localized hirsutism	phenotype	yes
29	HP:0000400	Macrotia	phenotype	yes
29	HP:0009800	Maternal diabetes	prenatal_phenotype	yes
29	HP:0000817	Poor eye contact	phenotype	yes
29	HP:0001622	Premature birth	prenatal_phenotype	no
29	HP:0011220	Prominent forehead	phenotype	yes
29	HP:0100023	Recurrent hand flapping	phenotype	yes
29	HP:0004279	Short palm	phenotype	yes
29	HP:0002360	Sleep disturbance	phenotype	yes
29	HP:0000664	Synophrys	phenotype	yes
29	HP:0000574	Thick eyebrow	phenotype	yes
29	HP:0000582	Upslanted palpebral fissure	phenotype	yes
30	HP:0008050	Abnormality of the palpebral fissures	phenotype	yes
30	HP:0001169	Broad palm	phenotype	yes
30	HP:0000414	Bulbous nose	phenotype	yes
30	HP:0011918	Clinodactyly of the 4th toe	phenotype	yes
30	HP:0001864	Clinodactyly of the 5th toe	phenotype	yes
30	HP:0000750	Delayed speech and language development	phenotype	yes
30	HP:0012368	Flat face	phenotype	yes
30	HP:0000348	High forehead	phenotype	yes
30	HP:0001256	Intellectual disability, mild	phenotype	yes
30	HP:0003186	Inverted nipples	phenotype	yes
30	HP:0001388	Joint laxity	phenotype	yes
30	HP:0000744	Low frustration tolerance	phenotype	yes
30	HP:0001763	Pes planus	phenotype	yes
30	HP:0001622	Premature birth	prenatal_phenotype	no
30	HP:0002098	Respiratory distress	phenotype	yes
30	HP:0001773	Short foot	phenotype	yes
30	HP:0004279	Short palm	phenotype	yes
30	HP:0000219	Thin upper lip vermilion	phenotype	yes
31	HP:0000717	Autism	phenotype	yes
31	HP:0000750	Delayed speech and language development	phenotype	yes
31	HP:0002376	Developmental regression	phenotype	yes
31	HP:0001263	Global developmental delay	phenotype	yes
32	HP:0001769	Broad foot	phenotype	yes
32	HP:0001169	Broad palm	phenotype	yes
32	HP:0011918	Clinodactyly of the 4th toe	phenotype	yes
32	HP:0001864	Clinodactyly of the 5th toe	phenotype	yes
32	HP:0000716	Depressivity	phenotype	yes
32	HP:0031987	Diminished ability to concentrate	phenotype	yes
32	HP:0002714	Downturned corners of mouth	phenotype	yes
32	HP:0001263	Global developmental delay	phenotype	yes
32	HP:0000348	High forehead	phenotype	yes
32	HP:0009126	Increased adipose tissue	phenotype	yes
32	HP:0006888	Meningoencephalocele	phenotype	yes
32	HP:0001761	Pes cavus	phenotype	yes
32	HP:0001622	Premature birth	prenatal_phenotype	no
32	HP:0005274	Prominent nasal tip	phenotype	yes
32	HP:0001773	Short foot	phenotype	yes
32	HP:0004279	Short palm	phenotype	yes
32	HP:0001831	Short toe	phenotype	yes
32	HP:0001328	Specific learning disability	phenotype	yes
32	HP:0000574	Thick eyebrow	phenotype	yes
32	HP:0000582	Upslanted palpebral fissure	phenotype	yes
32	HP:0000505	Visual impairment	phenotype	yes
33	HP:0000718	Aggressive behavior	phenotype	yes
33	HP:0007018	Attention deficit hyperactivity disorder	phenotype	yes
33	HP:0000708	Behavioral abnormality	phenotype	yes
33	HP:0001156	Brachydactyly	phenotype	yes
33	HP:0000414	Bulbous nose	phenotype	yes
33	HP:0000734	Disinhibition	phenotype	yes
33	HP:0001263	Global developmental delay	phenotype	yes
33	HP:0000348	High forehead	phenotype	yes
33	HP:0011003	High myopia	phenotype	yes
33	HP:0000316	Hypertelorism	phenotype	yes
33	HP:0001800	Hypoplastic toenails	phenotype	yes
33	HP:0001256	Intellectual disability, mild	phenotype	yes
33	HP:0045025	Narrow palpebral fissure	phenotype	yes
33	HP:0002591	Polyphagia	phenotype	yes
33	HP:0000278	Retrognathia	phenotype	yes
33	HP:0001831	Short toe	phenotype	yes
34	HP:0000244	Brachyturricephaly	phenotype	yes
34	HP:0001263	Global developmental delay	phenotype	yes
34	HP:0000771	Gynecomastia	phenotype	yes
34	HP:0000735	Impaired social interactions	phenotype	yes
34	HP:0001256	Intellectual disability, mild	phenotype	yes
34	HP:0100807	Long fingers	phenotype	yes
34	HP:0001763	Pes planus	phenotype	yes
34	HP:0002591	Polyphagia	phenotype	yes
34	HP:0012412	Premature adrenarche	phenotype	yes
34	HP:0000448	Prominent nose	phenotype	yes
34	HP:0000322	Short philtrum	phenotype	yes
34	HP:0001792	Small nail	phenotype	yes
34	HP:0001182	Tapered finger	phenotype	yes
34	HP:0000582	Upslanted palpebral fissure	phenotype	yes
34	HP:0000154	Wide mouth	phenotype	yes
35	HP:0005709	2-3 toe cutaneous syndactyly	phenotype	yes
35	HP:0011078	Abnormality of canine	phenotype	yes
35	HP:0000581	Blepharophimosis	phenotype	yes
35	HP:0011918	Clinodactyly of the 4th toe	phenotype	yes
35	HP:0001864	Clinodactyly of the 5th toe	phenotype	yes
35	HP:0000378	Cupped ear	phenotype	yes
35	HP:0000750	Delayed speech and language development	phenotype	yes
35	HP:0005280	Depressed nasal bridge	phenotype	yes
35	HP:0001263	Global developmental delay	phenotype	yes
35	HP:0000348	High forehead	phenotype	yes
35	HP:0000316	Hypertelorism	phenotype	yes
35	HP:0000047	Hypospadias	phenotype	yes
35	HP:0001270	Motor delay	phenotype	yes
35	HP:0001763	Pes planus	phenotype	yes
35	HP:0001622	Premature birth	prenatal_phenotype	no
35	HP:0004482	Relative macrocephaly	phenotype	yes
35	HP:0001852	Sandal gap	phenotype	yes
35	HP:0001792	Small nail	phenotype	yes
35	HP:0005338	Sparse lateral eyebrow	phenotype	yes
35	HP:0009928	Thick nasal alae	phenotype	yes
36	HP:0001787	Abnormal delivery	prenatal_phenotype	no
36	HP:0011338	Abnormality of mouth shape	phenotype	yes
36	HP:0001274	Agenesis of corpus callosum	phenotype	yes
36	HP:0000463	Anteverted nares	phenotype	yes
36	HP:0010722	Asymmetry of the ears	phenotype	yes
36	HP:0003305	Block vertebrae	phenotype	yes
36	HP:0007858	Chorioretinal lacunae	phenotype	yes
36	HP:0002019	Constipation	phenotype	yes
36	HP:0000823	Delayed puberty	phenotype	no
36	HP:0005280	Depressed nasal bridge	phenotype	yes
36	HP:0002307	Drooling	phenotype	yes
36	HP:0200134	Epileptic encephalopathy	phenotype	yes
36	HP:0002020	Gastroesophageal reflux	phenotype	yes
36	HP:0001263	Global developmental delay	phenotype	yes
36	HP:0002282	Heterotopia	phenotype	yes
36	HP:0000348	High forehead	phenotype	yes
36	HP:0011228	Horizontal eyebrow	phenotype	yes
36	HP:0001347	Hyperreflexia	phenotype	yes
36	HP:0000316	Hypertelorism	phenotype	yes
36	HP:0001276	Hypertonia	phenotype	yes
36	HP:0008947	Infantile muscular hypotonia	phenotype	yes
36	HP:0012469	Infantile spasms	phenotype	yes
36	HP:0002187	Intellectual disability, profound	phenotype	yes
36	HP:0025373	Interictal EEG abnormality	phenotype	yes
36	HP:0002751	Kyphoscoliosis	phenotype	yes
36	HP:0000256	Macrocephaly	phenotype	no
36	HP:0001572	Macrodontia	phenotype	yes
36	HP:0000252	Microcephaly	phenotype	no
36	HP:0000308	Microretrognathia	phenotype	yes
36	HP:0001998	Neonatal hypoglycemia	prenatal_phenotype	no
36	HP:0002643	Neonatal respiratory distress	prenatal_phenotype	no
36	HP:0040187	Neonatal sepsis	prenatal_phenotype	no
36	HP:0000826	Precocious puberty	phenotype	no
36	HP:0001622	Premature birth	prenatal_phenotype	no
36	HP:0006579	Prolonged neonatal jaundice	prenatal_phenotype	no
36	HP:0006532	Recurrent pneumonia	phenotype	yes
36	HP:0001250	Seizures	phenotype	yes
36	HP:0000322	Short philtrum	phenotype	yes
36	HP:0004322	Short stature	phenotype	yes
36	HP:0008416	Six lumbar vertebrae	phenotype	yes
36	HP:0001518	Small for gestational age	prenatal_phenotype	no
36	HP:0000664	Synophrys	phenotype	yes
36	HP:0001537	Umbilical hernia	phenotype	yes
36	HP:0011480	Unilateral microphthalmos	phenotype	yes
37	HP:0012076	Borderline personality disorder	phenotype	yes
37	HP:0011918	Clinodactyly of the 4th toe	phenotype	yes
37	HP:0000716	Depressivity	phenotype	yes
37	HP:0000365	Hearing impairment	phenotype	yes
37	HP:0000540	Hypermetropia	phenotype	yes
37	HP:0030269	Increased serum insulin-like growth factor 1	phenotype	yes
37	HP:0001833	Long foot	phenotype	yes
37	HP:0010511	Long toe	phenotype	yes
37	HP:0000147	Polycystic ovaries	phenotype	yes
37	HP:0001622	Premature birth	prenatal_phenotype	no
37	HP:0000742	Self-mutilation	phenotype	yes
37	HP:0001065	Striae distensae	phenotype	yes
38	HP:0001156	Brachydactyly	phenotype	yes
38	HP:0000414	Bulbous nose	phenotype	yes
38	HP:0010051	Deviation of the hallux	phenotype	yes
38	HP:0009603	Deviation of the thumb	phenotype	yes
38	HP:0000494	Downslanted palpebral fissures	phenotype	yes
38	HP:0001263	Global developmental delay	phenotype	yes
38	HP:0030866	Large knee	phenotype	yes
38	HP:0001270	Motor delay	phenotype	yes
38	HP:0001763	Pes planus	phenotype	yes
38	HP:0000520	Proptosis	phenotype	yes
38	HP:0001852	Sandal gap	phenotype	yes
38	HP:0009237	Short 5th finger	phenotype	yes
38	HP:0000350	Small forehead	phenotype	yes
38	HP:0200055	Small hand	phenotype	yes
38	HP:0000219	Thin upper lip vermilion	phenotype	yes
38	HP:0000154	Wide mouth	phenotype	yes
39	HP:0004209	Clinodactyly of the 5th finger	phenotype	yes
39	HP:0011451	Congenital microcephaly	phenotype	yes
39	HP:0011451	Congenital microcephaly	prenatal_phenotype	yes
39	HP:0001263	Global developmental delay	phenotype	yes
39	HP:0000348	High forehead	phenotype	yes
39	HP:0001800	Hypoplastic toenails	phenotype	yes
39	HP:0001388	Joint laxity	phenotype	yes
39	HP:0009889	Localized hirsutism	phenotype	yes
39	HP:0000527	Long eyelashes	phenotype	yes
39	HP:0000400	Macrotia	phenotype	yes
39	HP:0001845	Overlapping toe	phenotype	yes
39	HP:0004467	Preauricular pit	phenotype	yes
39	HP:0001622	Premature birth	prenatal_phenotype	no
39	HP:0000411	Protruding ear	phenotype	yes
39	HP:0000960	Sacral dimple	phenotype	yes
39	HP:0009237	Short 5th finger	phenotype	yes
39	HP:0001182	Tapered finger	phenotype	yes
39	HP:0000574	Thick eyebrow	phenotype	yes
39	HP:0000582	Upslanted palpebral fissure	phenotype	yes
40	HP:0001273	Abnormal corpus callosum morphology	phenotype	yes
40	HP:0000193	Bifid uvula	phenotype	yes
40	HP:0012444	Brain atrophy	phenotype	yes
40	HP:0009768	Broad phalanges of the hand	phenotype	yes
40	HP:0000293	Full cheeks	phenotype	yes
40	HP:0001263	Global developmental delay	phenotype	yes
40	HP:0000348	High forehead	phenotype	yes
40	HP:0001385	Hip dysplasia	phenotype	yes
40	HP:0000316	Hypertelorism	phenotype	yes
40	HP:0000347	Micrognathia	phenotype	yes
40	HP:0008551	Microtia	phenotype	yes
40	HP:0000657	Oculomotor apraxia	phenotype	yes
40	HP:0000817	Poor eye contact	phenotype	yes
40	HP:0000395	Prominent antihelix	phenotype	yes
40	HP:0000278	Retrognathia	phenotype	yes
40	HP:0004279	Short palm	phenotype	yes
40	HP:0001182	Tapered finger	phenotype	yes
40	HP:0000506	Telecanthus	phenotype	yes
40	HP:0002119	Ventriculomegaly	phenotype	yes
41	HP:0000708	Behavioral abnormality	phenotype	yes
41	HP:0000750	Delayed speech and language development	phenotype	yes
41	HP:0008872	Feeding difficulties in infancy	phenotype	yes
41	HP:0001263	Global developmental delay	phenotype	yes
41	HP:0000348	High forehead	phenotype	yes
41	HP:0000316	Hypertelorism	phenotype	yes
41	HP:0000527	Long eyelashes	phenotype	yes
41	HP:0100807	Long fingers	phenotype	yes
41	HP:0001250	Seizures	phenotype	yes
41	HP:0002133	Status epilepticus	phenotype	yes
41	HP:0000582	Upslanted palpebral fissure	phenotype	yes
42	HP:0000739	Anxiety	phenotype	yes
42	HP:0002015	Dysphagia	phenotype	yes
42	HP:0002474	Expressive language delay	phenotype	yes
42	HP:0008872	Feeding difficulties in infancy	phenotype	yes
42	HP:0002020	Gastroesophageal reflux	phenotype	yes
42	HP:0001263	Global developmental delay	phenotype	yes
42	HP:0000735	Impaired social interactions	phenotype	yes
42	HP:0001270	Motor delay	phenotype	yes
42	HP:0000817	Poor eye contact	phenotype	yes
42	HP:0001622	Premature birth	prenatal_phenotype	no
42	HP:0004429	Recurrent viral infections	phenotype	yes
43	HP:0001438	Abnormality of abdomen morphology	phenotype	yes
43	HP:0000718	Aggressive behavior	phenotype	yes
43	HP:0030084	Clinodactyly	phenotype	yes
43	HP:0000750	Delayed speech and language development	phenotype	yes
43	HP:0001263	Global developmental delay	phenotype	yes
43	HP:0000365	Hearing impairment	phenotype	yes
43	HP:0001249	Intellectual disability	phenotype	yes
43	HP:0001382	Joint hypermobility	phenotype	yes
43	HP:0001176	Large hands	phenotype	yes
43	HP:0001252	Muscular hypotonia	phenotype	yes
43	HP:0000194	Open mouth	phenotype	yes
43	HP:0012786	Recurrent cystitis	phenotype	yes
43	HP:0001838	Rocker bottom foot	phenotype	yes
44	HP:0000717	Autism	phenotype	yes
44	HP:0100021	Cerebral palsy	phenotype	yes
44	HP:0100704	Cerebral visual impairment	phenotype	yes
44	HP:0025499	Class I obesity	phenotype	yes
44	HP:0100348	Contracture of the proximal interphalangeal joint of the 2nd toe	phenotype	yes
44	HP:0100349	Contracture of the proximal interphalangeal joint of the 3rd toe	phenotype	yes
44	HP:0010051	Deviation of the hallux	phenotype	yes
44	HP:0100557	Hemiatrophy of lower limb	phenotype	yes
44	HP:0006889	Intellectual disability, borderline	phenotype	yes
44	HP:0001513	Obesity	phenotype	yes
44	HP:0002591	Polyphagia	phenotype	yes
44	HP:0002650	Scoliosis	phenotype	yes
45	HP:0000635	Blue irides	phenotype	yes
45	HP:0000457	Depressed nasal ridge	phenotype	yes
45	HP:0001256	Intellectual disability, mild	phenotype	yes
46	HP:0000289	Broad philtrum	phenotype	yes
46	HP:0000750	Delayed speech and language development	phenotype	yes
46	HP:0001263	Global developmental delay	phenotype	yes
46	HP:0000470	Short neck	phenotype	yes
46	HP:0004322	Short stature	phenotype	yes
46	HP:0000687	Widely spaced teeth	phenotype	yes
47	HP:0003312	Abnormal form of the vertebral bodies	phenotype	no
47	HP:0000326	Abnormality of the maxilla	phenotype	yes
47	HP:0001249	Intellectual disability	phenotype	yes
47	HP:0002650	Scoliosis	phenotype	yes
47	HP:0200055	Small hand	phenotype	yes
48	HP:0011039	Abnormality of the helix	phenotype	yes
48	HP:0000718	Aggressive behavior	phenotype	yes
48	HP:0000729	Autistic behavior	phenotype	yes
48	HP:0001973	Autoimmune thrombocytopenia	phenotype	yes
48	HP:0004325	Decreased body weight	phenotype	no
48	HP:0000750	Delayed speech and language development	phenotype	yes
48	HP:0012368	Flat face	phenotype	yes
48	HP:0012168	Head-banging	phenotype	yes
48	HP:0004324	Increased body weight	phenotype	no
48	HP:0001249	Intellectual disability	phenotype	yes
48	HP:0000256	Macrocephaly	phenotype	no
48	HP:0000252	Microcephaly	phenotype	no
48	HP:0025356	Psychomotor retardation	phenotype	yes
48	HP:0000278	Retrognathia	phenotype	yes
48	HP:0004322	Short stature	phenotype	no
48	HP:0000733	Stereotypy	phenotype	yes
48	HP:0000098	Tall stature	phenotype	no
48	HP:0040083	Toe walking	phenotype	yes
49	HP:0000750	Delayed speech and language development	phenotype	yes
49	HP:0000286	Epicanthus	phenotype	yes
49	HP:0000329	Facial hemangioma	phenotype	yes
49	HP:0000293	Full cheeks	phenotype	yes
49	HP:0001263	Global developmental delay	phenotype	yes
49	HP:0001270	Motor delay	phenotype	yes
49	HP:0001513	Obesity	phenotype	yes
49	HP:0001622	Premature birth	prenatal_phenotype	no
49	HP:0001182	Tapered finger	phenotype	yes
49	HP:0002013	Vomiting	phenotype	yes
50	HP:0001274	Agenesis of corpus callosum	phenotype	yes
50	HP:0000957	Cafe-au-lait spot	phenotype	yes
50	HP:0011968	Feeding difficulties	phenotype	yes
50	HP:0001263	Global developmental delay	phenotype	yes
50	HP:0001067	Neurofibromas	phenotype	yes
50	HP:0000010	Recurrent urinary tract infections	phenotype	yes
51	HP:0012433	Abnormal social behavior	phenotype	yes
51	HP:0000306	Abnormality of the chin	phenotype	yes
51	HP:0002099	Asthma	phenotype	yes
51	HP:0003763	Bruxism	phenotype	yes
51	HP:0011410	Caesarian section	phenotype	yes
51	HP:0011410	Caesarian section	prenatal_phenotype	yes
51	HP:0000750	Delayed speech and language development	phenotype	yes
51	HP:0002376	Developmental regression	phenotype	no
51	HP:0006094	Finger joint hypermobility	phenotype	yes
51	HP:0045087	Hip joint hypermobility	phenotype	yes
51	HP:0010510	Hypermobility of toe joints	phenotype	yes
51	HP:0001943	Hypoglycemia	phenotype	yes
51	HP:0001249	Intellectual disability	phenotype	yes
51	HP:0031729	Moderate hypermetropia	phenotype	yes
51	HP:0001998	Neonatal hypoglycemia	phenotype	yes
51	HP:0001998	Neonatal hypoglycemia	prenatal_phenotype	yes
51	HP:0001763	Pes planus	phenotype	yes
51	HP:0011220	Prominent forehead	phenotype	yes
51	HP:0011344	Severe global developmental delay	phenotype	yes
51	HP:0002360	Sleep disturbance	phenotype	yes
51	HP:0031354	Sleep onset Insomnia	phenotype	yes
51	HP:0001518	Small for gestational age	phenotype	yes
51	HP:0001518	Small for gestational age	prenatal_phenotype	yes
51	HP:0025112	Sound sensitivity	phenotype	yes
51	HP:0040083	Toe walking	phenotype	yes
52	HP:0001999	Abnormal facial shape	phenotype	no
52	HP:0000708	Behavioral abnormality	phenotype	yes
52	HP:0001256	Intellectual disability, mild	phenotype	yes
53	HP:0000717	Autism	phenotype	yes
53	HP:0000957	Cafe-au-lait spot	phenotype	yes
53	HP:0002002	Deep philtrum	phenotype	yes
53	HP:0002194	Delayed gross motor development	phenotype	yes
53	HP:0011968	Feeding difficulties	phenotype	yes
53	HP:0000341	Narrow forehead	phenotype	yes
54	HP:0000708	Behavioral abnormality	phenotype	yes
54	HP:0002002	Deep philtrum	phenotype	yes
54	HP:0000750	Delayed speech and language development	phenotype	yes
54	HP:0001508	Failure to thrive	phenotype	yes
54	HP:0001263	Global developmental delay	phenotype	yes
54	HP:0000218	High palate	phenotype	yes
54	HP:0000316	Hypertelorism	phenotype	yes
54	HP:0011682	Perimembranous ventricular septal defect	phenotype	yes
54	HP:0001622	Premature birth	prenatal_phenotype	no
54	HP:0002205	Recurrent respiratory infections	phenotype	yes
54	HP:0004322	Short stature	phenotype	yes
55	HP:0001647	Bicuspid aortic valve	phenotype	yes
55	HP:0001263	Global developmental delay	phenotype	yes
55	HP:0001249	Intellectual disability	phenotype	yes
55	HP:0002808	Kyphosis	phenotype	yes
55	HP:0002650	Scoliosis	phenotype	yes
55	HP:0004322	Short stature	phenotype	yes
56	HP:0002514	Cerebral calcification	phenotype	yes
56	HP:0002019	Constipation	phenotype	yes
56	HP:0002007	Frontal bossing	phenotype	yes
56	HP:0001263	Global developmental delay	phenotype	yes
56	HP:0002904	Hyperbilirubinemia	phenotype	yes
56	HP:0001943	Hypoglycemia	phenotype	yes
56	HP:0000821	Hypothyroidism	phenotype	yes
56	HP:0000639	Nystagmus	phenotype	yes
56	HP:0011947	Respiratory tract infection	phenotype	yes
57	HP:0001787	Abnormal delivery	prenatal_phenotype	yes
57	HP:0002577	Abnormality of the stomach	phenotype	yes
57	HP:0011951	Aspiration pneumonia	phenotype	yes
57	HP:0002305	Athetosis	phenotype	yes
57	HP:0008689	Bilateral cryptorchidism	prenatal_phenotype	yes
57	HP:0000622	Blurred vision	phenotype	yes
57	HP:0001500	Broad finger	phenotype	yes
57	HP:0011398	Central hypotonia	phenotype	yes
57	HP:0000494	Downslanted palpebral fissures	phenotype	yes
57	HP:0002307	Drooling	phenotype	yes
57	HP:0002015	Dysphagia	phenotype	yes
57	HP:0003781	Excessive salivation	phenotype	yes
57	HP:0011968	Feeding difficulties	phenotype	yes
57	HP:0002020	Gastroesophageal reflux	phenotype	yes
57	HP:0001822	Hallux valgus	phenotype	yes
57	HP:0000365	Hearing impairment	phenotype	yes
57	HP:0001187	Hyperextensibility of the finger joints	phenotype	yes
57	HP:0000821	Hypothyroidism	phenotype	yes
57	HP:0030369	Induced vaginal delivery	prenatal_phenotype	yes
57	HP:0000276	Long face	phenotype	yes
57	HP:0100807	Long fingers	phenotype	yes
57	HP:0010747	Medial flaring of the eyebrow	phenotype	yes
57	HP:0000275	Narrow face	phenotype	yes
57	HP:0000194	Open mouth	phenotype	yes
57	HP:0001561	Polyhydramnios	prenatal_phenotype	yes
57	HP:0001622	Premature birth	prenatal_phenotype	no
57	HP:0000448	Prominent nose	phenotype	yes
57	HP:0000411	Protruding ear	phenotype	yes
57	HP:0000508	Ptosis	phenotype	yes
57	HP:0002650	Scoliosis	phenotype	yes
57	HP:0011344	Severe global developmental delay	phenotype	yes
57	HP:0003834	Shoulder dislocation	phenotype	yes
57	HP:0001285	Spastic tetraparesis	phenotype	yes
57	HP:0011145	Symptomatic seizures	phenotype	yes
57	HP:0000574	Thick eyebrow	phenotype	yes
57	HP:0002493	Upper motor neuron dysfunction	phenotype	yes
58	HP:0000718	Aggressive behavior	phenotype	yes
58	HP:0000729	Autistic behavior	phenotype	yes
58	HP:0006889	Intellectual disability, borderline	phenotype	yes
58	HP:0100754	Mania	phenotype	yes
58	HP:0000545	Myopia	phenotype	yes
58	HP:0000098	Tall stature	phenotype	yes
59	HP:0000717	Autism	phenotype	yes
59	HP:0000708	Behavioral abnormality	phenotype	yes
59	HP:0011822	Broad chin	phenotype	yes
59	HP:0000218	High palate	phenotype	yes
59	HP:0001256	Intellectual disability, mild	phenotype	yes
59	HP:0001176	Large hands	phenotype	yes
59	HP:0000276	Long face	phenotype	yes
59	HP:0001833	Long foot	phenotype	yes
59	HP:0000098	Tall stature	phenotype	yes
59	HP:0000582	Upslanted palpebral fissure	phenotype	yes
60	HP:0000248	Brachycephaly	phenotype	yes
60	HP:0000750	Delayed speech and language development	phenotype	yes
60	HP:0000958	Dry skin	phenotype	yes
60	HP:0002463	Language impairment	phenotype	yes
60	HP:0001763	Pes planus	phenotype	yes
61	HP:0000708	Behavioral abnormality	phenotype	yes
61	HP:0000750	Delayed speech and language development	phenotype	yes
61	HP:0001510	Growth delay	phenotype	yes
61	HP:0010864	Intellectual disability, severe	phenotype	yes
62	HP:0012433	Abnormal social behavior	phenotype	yes
62	HP:0000750	Delayed speech and language development	phenotype	yes
62	HP:0001010	Hypopigmentation of the skin	phenotype	yes
62	HP:0001622	Premature birth	prenatal_phenotype	no
63	HP:0002002	Deep philtrum	phenotype	yes
63	HP:0000490	Deeply set eye	phenotype	yes
63	HP:0002194	Delayed gross motor development	phenotype	yes
63	HP:0000252	Microcephaly	phenotype	yes
63	HP:0001622	Premature birth	prenatal_phenotype	no
63	HP:0000311	Round face	phenotype	yes
63	HP:0000486	Strabismus	phenotype	yes
64	HP:0000718	Aggressive behavior	phenotype	yes
64	HP:0000708	Behavioral abnormality	phenotype	yes
64	HP:0001836	Camptodactyly of toe	phenotype	yes
64	HP:0010529	Echolalia	phenotype	yes
64	HP:0001263	Global developmental delay	phenotype	yes
64	HP:0002342	Intellectual disability, moderate	phenotype	yes
64	HP:0100807	Long fingers	phenotype	yes
65	HP:0000717	Autism	phenotype	yes
65	HP:0002194	Delayed gross motor development	phenotype	yes
65	HP:0410018	Recurrent ear infections	phenotype	yes
66	HP:0011702	Abnormal electrophysiology of sinoatrial node origin	phenotype	yes
66	HP:0000750	Delayed speech and language development	phenotype	yes
66	HP:0001249	Intellectual disability	phenotype	yes
66	HP:0000276	Long face	phenotype	yes
66	HP:0000307	Pointed chin	phenotype	yes
66	HP:0000574	Thick eyebrow	phenotype	yes
66	HP:0002119	Ventriculomegaly	phenotype	yes
67	HP:0000717	Autism	phenotype	yes
67	HP:0000494	Downslanted palpebral fissures	phenotype	yes
67	HP:0000421	Epistaxis	phenotype	yes
67	HP:0008872	Feeding difficulties in infancy	phenotype	yes
67	HP:0001290	Generalized hypotonia	phenotype	yes
67	HP:0001263	Global developmental delay	phenotype	yes
67	HP:0001256	Intellectual disability, mild	phenotype	yes
67	HP:0001176	Large hands	phenotype	yes
67	HP:0000276	Long face	phenotype	yes
67	HP:0001833	Long foot	phenotype	yes
67	HP:0000252	Microcephaly	phenotype	yes
67	HP:0008551	Microtia	phenotype	yes
67	HP:0001786	Narrow foot	phenotype	yes
67	HP:0004283	Narrow palm	phenotype	yes
67	HP:0000358	Posteriorly rotated ears	phenotype	yes
67	HP:0000448	Prominent nose	phenotype	yes
67	HP:0000219	Thin upper lip vermilion	phenotype	yes
67	HP:0000154	Wide mouth	phenotype	yes
68	HP:0001344	Absent speech	phenotype	yes
68	HP:0000729	Autistic behavior	phenotype	yes
68	HP:0000958	Dry skin	phenotype	yes
68	HP:0000752	Hyperactivity	phenotype	yes
68	HP:0001256	Intellectual disability, mild	phenotype	yes
68	HP:0000322	Short philtrum	phenotype	yes
68	HP:0000340	Sloping forehead	phenotype	yes
68	HP:0000733	Stereotypy	phenotype	yes
68	HP:0012471	Thick vermilion border	phenotype	yes
68	HP:0000154	Wide mouth	phenotype	yes
69	HP:0000729	Autistic behavior	phenotype	yes
69	HP:0005280	Depressed nasal bridge	phenotype	yes
69	HP:0000421	Epistaxis	phenotype	yes
69	HP:0001822	Hallux valgus	phenotype	yes
69	HP:0002342	Intellectual disability, moderate	phenotype	yes
69	HP:0000343	Long philtrum	phenotype	yes
69	HP:0009765	Low hanging columella	phenotype	yes
69	HP:0000403	Recurrent otitis media	phenotype	yes
70	HP:0000718	Aggressive behavior	phenotype	yes
70	HP:0000717	Autism	phenotype	yes
70	HP:0000957	Cafe-au-lait spot	phenotype	yes
70	HP:0008872	Feeding difficulties in infancy	phenotype	yes
70	HP:0002315	Headache	phenotype	yes
70	HP:0002342	Intellectual disability, moderate	phenotype	yes
70	HP:0100807	Long fingers	phenotype	yes
70	HP:0001833	Long foot	phenotype	yes
70	HP:0001786	Narrow foot	phenotype	yes
70	HP:0002465	Poor speech	phenotype	yes
#REF!	HP:0001622	Premature birth	prenatal_phenotype	yes
#REF!	HP:0002361	Psychomotor deterioration	phenotype	yes
#REF!	HP:0000723	Restrictive behavior	phenotype	yes
#REF!	HP:0001238	Slender finger	phenotype	yes
#REF!	HP:0100033	Tics	phenotype	yes
71	HP:0001999	Abnormal facial shape	phenotype	yes
71	HP:0002194	Delayed gross motor development	phenotype	yes
71	HP:0000750	Delayed speech and language development	phenotype	yes
71	HP:0001622	Premature birth	prenatal_phenotype	yes
72	HP:0000646	Amblyopia	phenotype	yes
72	HP:0000717	Autism	phenotype	yes
72	HP:0000957	Cafe-au-lait spot	phenotype	yes
72	HP:0000750	Delayed speech and language development	phenotype	yes
73	HP:0000422	Abnormality of the nasal bridge	phenotype	yes
73	HP:0000708	Behavioral abnormality	phenotype	yes
73	HP:0001263	Global developmental delay	phenotype	yes
73	HP:0001256	Intellectual disability, mild	phenotype	yes
73	HP:0010535	Sleep apnea	phenotype	yes
73	HP:0000321	Square face	phenotype	yes
73	HP:0000486	Strabismus	phenotype	yes
74	HP:0001274	Agenesis of corpus callosum	phenotype	yes
74	HP:0001263	Global developmental delay	phenotype	yes
74	HP:0011232	Infra-orbital fold	phenotype	yes
74	HP:0002643	Neonatal respiratory distress	prenatal_phenotype	yes
74	HP:0002033	Poor suck	prenatal_phenotype	yes
74	HP:0001622	Premature birth	prenatal_phenotype	yes
75	HP:0007018	Attention deficit hyperactivity disorder	phenotype	yes
75	HP:0000717	Autism	phenotype	yes
75	HP:0000729	Autistic behavior	phenotype	yes
75	HP:0000750	Delayed speech and language development	phenotype	yes
75	HP:0001263	Global developmental delay	phenotype	yes
75	HP:0001249	Intellectual disability	phenotype	yes
75	HP:0001622	Premature birth	prenatal_phenotype	no
75	HP:0000486	Strabismus	phenotype	yes
76	HP:0000717	Autism	phenotype	yes
76	HP:0002194	Delayed gross motor development	phenotype	yes
76	HP:0000750	Delayed speech and language development	phenotype	yes
77	HP:0000951	Abnormality of the skin	phenotype	yes
77	HP:0007018	Attention deficit hyperactivity disorder	phenotype	yes
77	HP:0000750	Delayed speech and language development	phenotype	yes
77	HP:0001263	Global developmental delay	phenotype	yes
77	HP:0000316	Hypertelorism	phenotype	yes
77	HP:0000735	Impaired social interactions	phenotype	yes
77	HP:0001256	Intellectual disability, mild	phenotype	yes
77	HP:0000995	Melanocytic nevus	phenotype	yes
77	HP:0000545	Myopia	phenotype	yes
77	HP:0001763	Pes planus	phenotype	yes
77	HP:0000395	Prominent antihelix	phenotype	yes
77	HP:0009237	Short 5th finger	phenotype	yes
77	HP:0012810	Wide nasal base	phenotype	yes
78	HP:0001787	Abnormal delivery	prenatal_phenotype	yes
78	HP:0000463	Anteverted nares	phenotype	yes
78	HP:0000414	Bulbous nose	phenotype	yes
78	HP:0004209	Clinodactyly of the 5th finger	phenotype	yes
78	HP:0000750	Delayed speech and language development	phenotype	yes
78	HP:0007281	Developmental stagnation	phenotype	yes
78	HP:0000494	Downslanted palpebral fissures	phenotype	yes
78	HP:0011968	Feeding difficulties	phenotype	yes
78	HP:0002761	Generalized joint laxity	phenotype	yes
78	HP:0001263	Global developmental delay	phenotype	yes
78	HP:0000348	High forehead	phenotype	yes
78	HP:0000735	Impaired social interactions	phenotype	yes
78	HP:0030369	Induced vaginal delivery	prenatal_phenotype	yes
78	HP:0000369	Low-set ears	phenotype	yes
78	HP:0008551	Microtia	phenotype	yes
78	HP:0001763	Pes planus	phenotype	yes
78	HP:0001622	Premature birth	prenatal_phenotype	no
78	HP:0012471	Thick vermilion border	phenotype	yes
78	HP:0000154	Wide mouth	phenotype	yes
79	HP:0001935	Microcytic anemia	phenotype	yes
79	HP:0000545	Myopia	phenotype	yes
79	HP:0002164	Nail dysplasia	phenotype	yes
79	HP:0000639	Nystagmus	phenotype	yes
79	HP:0012412	Premature adrenarche	phenotype	yes
79	HP:0000508	Ptosis	phenotype	yes
79	HP:0006682	Ventricular extrasystoles	phenotype	yes
79	HP:0100512	Vitamin D deficiency	phenotype	yes
80	HP:0001787	Abnormal delivery	prenatal_phenotype	yes
80	HP:0004452	Abnormality of the middle ear ossicles	phenotype	yes
80	HP:0007018	Attention deficit hyperactivity disorder	phenotype	yes
80	HP:0001156	Brachydactyly	phenotype	yes
80	HP:0004209	Clinodactyly of the 5th finger	phenotype	yes
80	HP:0000509	Conjunctivitis	phenotype	yes
80	HP:0000348	High forehead	phenotype	yes
80	HP:0001609	Hoarse voice	phenotype	yes
80	HP:0000540	Hypermetropia	phenotype	yes
80	HP:0030369	Induced vaginal delivery	prenatal_phenotype	yes
80	HP:0001572	Macrodontia	phenotype	yes
80	HP:0007010	Poor fine motor coordination	phenotype	yes
80	HP:0001622	Premature birth	prenatal_phenotype	no
80	HP:0001182	Tapered finger	phenotype	yes
80	HP:0000574	Thick eyebrow	phenotype	yes
80	HP:0005432	Transient hypogammaglobulinemia of infancy	phenotype	yes
81	HP:0004691	2-3 toe syndactyly	phenotype	yes
81	HP:0100851	Abnormal emotion/affect behavior	phenotype	yes
81	HP:0011822	Broad chin	phenotype	yes
81	HP:0000337	Broad forehead	phenotype	yes
81	HP:0002019	Constipation	phenotype	yes
81	HP:0010862	Delayed fine motor development	phenotype	yes
81	HP:0000750	Delayed speech and language development	phenotype	yes
81	HP:0005280	Depressed nasal bridge	phenotype	yes
81	HP:0000286	Epicanthus	phenotype	yes
81	HP:0007429	Few cafe-au-lait spots	phenotype	yes
81	HP:0000348	High forehead	phenotype	yes
81	HP:0001609	Hoarse voice	phenotype	yes
81	HP:0000545	Myopia	phenotype	yes
81	HP:0001622	Premature birth	prenatal_phenotype	no
81	HP:0009088	Speech articulation difficulties	phenotype	yes
81	HP:0001182	Tapered finger	phenotype	yes
81	HP:0000233	Thin vermilion border	phenotype	yes
82	HP:0001344	Absent speech	phenotype	yes
82	HP:0000635	Blue irides	phenotype	yes
82	HP:0002714	Downturned corners of mouth	phenotype	yes
82	HP:0000293	Full cheeks	phenotype	yes
82	HP:0000752	Hyperactivity	phenotype	yes
82	HP:0001256	Intellectual disability, mild	phenotype	yes
82	HP:0000400	Macrotia	phenotype	yes
82	HP:0011220	Prominent forehead	phenotype	yes
82	HP:0000278	Retrognathia	phenotype	yes
82	HP:0000960	Sacral dimple	phenotype	yes
82	HP:0002360	Sleep disturbance	phenotype	yes
82	HP:0000582	Upslanted palpebral fissure	phenotype	yes
83	HP:0001249	Intellectual disability	phenotype	yes
83	HP:0007738	Uncontrolled eye movements	phenotype	yes
84	HP:0000286	Epicanthus	phenotype	yes
84	HP:0002079	Hypoplasia of the corpus callosum	phenotype	yes
84	HP:0000252	Microcephaly	phenotype	yes
85	HP:0000717	Autism	phenotype	yes
85	HP:0002019	Constipation	phenotype	yes
85	HP:0000750	Delayed speech and language development	phenotype	yes
85	HP:0001052	Nevus flammeus	phenotype	yes
85	HP:0001622	Premature birth	prenatal_phenotype	no
85	HP:0002878	Respiratory failure	phenotype	yes
85	HP:0000473	Torticollis	phenotype	yes
86	HP:0000957	Cafe-au-lait spot	phenotype	yes
86	HP:0100327	Cow milk allergy	phenotype	yes
86	HP:0001249	Intellectual disability	phenotype	yes
87	HP:0000750	Delayed speech and language development	phenotype	yes
87	HP:0001256	Intellectual disability, mild	phenotype	yes
87	HP:0000733	Stereotypy	phenotype	yes
87	HP:0011412	Ventouse delivery	phenotype	yes
87	HP:0011412	Ventouse delivery	prenatal_phenotype	yes
88	HP:0000717	Autism	phenotype	yes
88	HP:0000750	Delayed speech and language development	phenotype	yes
88	HP:0031987	Diminished ability to concentrate	phenotype	yes
88	HP:0001256	Intellectual disability, mild	phenotype	yes
89	HP:0009428	Curved distal phalanx of the 3rd finger	phenotype	yes
89	HP:0000750	Delayed speech and language development	phenotype	yes
89	HP:0000716	Depressivity	phenotype	yes
89	HP:0002376	Developmental regression	phenotype	yes
89	HP:0008872	Feeding difficulties in infancy	prenatal_phenotype	yes
89	HP:0001263	Global developmental delay	phenotype	yes
89	HP:0001822	Hallux valgus	phenotype	yes
89	HP:0000218	High palate	phenotype	yes
89	HP:0002342	Intellectual disability, moderate	phenotype	yes
89	HP:0010810	Long uvula	phenotype	yes
89	HP:0001270	Motor delay	phenotype	yes
89	HP:0001622	Premature birth	prenatal_phenotype	no
89	HP:0000278	Retrognathia	phenotype	yes
89	HP:0000486	Strabismus	phenotype	yes
89	HP:0100797	Toenail dysplasia	phenotype	yes
90	HP:0000750	Delayed speech and language development	phenotype	yes
90	HP:0001263	Global developmental delay	phenotype	yes
90	HP:0004322	Short stature	phenotype	yes
91	HP:0002121	Absence seizure	phenotype	yes
91	HP:0000750	Delayed speech and language development	phenotype	yes
91	HP:0001290	Generalized hypotonia	phenotype	yes
91	HP:0001256	Intellectual disability, mild	phenotype	yes
91	HP:0000709	Psychosis	phenotype	yes
91	HP:0001328	Specific learning disability	phenotype	yes
92	HP:0001155	Abnormality of the hand	phenotype	yes
92	HP:0010490	Abnormality of the palmar creases	phenotype	yes
92	HP:0000717	Autism	phenotype	yes
92	HP:0001156	Brachydactyly	phenotype	yes
92	HP:0000414	Bulbous nose	phenotype	yes
92	HP:0011918	Clinodactyly of the 4th toe	phenotype	yes
92	HP:0001864	Clinodactyly of the 5th toe	phenotype	yes
92	HP:0001263	Global developmental delay	phenotype	yes
92	HP:0000540	Hypermetropia	phenotype	yes
92	HP:0000735	Impaired social interactions	phenotype	yes
92	HP:0001256	Intellectual disability, mild	phenotype	yes
92	HP:0001761	Pes cavus	phenotype	yes
92	HP:0001622	Premature birth	prenatal_phenotype	no
92	HP:0001212	Prominent fingertip pads	phenotype	yes
92	HP:0000574	Thick eyebrow	phenotype	yes
92	HP:0012810	Wide nasal base	phenotype	yes
93	HP:0001787	Abnormal delivery	prenatal_phenotype	yes
93	HP:0011410	Caesarian section	prenatal_phenotype	yes
93	HP:0040025	Clinodactyly of the 4th finger	phenotype	yes
93	HP:0004209	Clinodactyly of the 5th finger	phenotype	yes
93	HP:0000750	Delayed speech and language development	phenotype	yes
93	HP:0007281	Developmental stagnation	phenotype	yes
93	HP:0000286	Epicanthus	phenotype	yes
93	HP:0011968	Feeding difficulties	phenotype	yes
93	HP:0001263	Global developmental delay	phenotype	yes
93	HP:0000348	High forehead	phenotype	yes
93	HP:0002553	Highly arched eyebrow	phenotype	yes
93	HP:0000316	Hypertelorism	phenotype	yes
93	HP:0001388	Joint laxity	phenotype	yes
93	HP:0100807	Long fingers	phenotype	yes
93	HP:0045025	Narrow palpebral fissure	phenotype	yes
93	HP:0000817	Poor eye contact	phenotype	yes
93	HP:0001622	Premature birth	prenatal_phenotype	no
93	HP:0030363	Primary Caesarian section	prenatal_phenotype	yes
93	HP:0002360	Sleep disturbance	phenotype	yes
94	HP:0000717	Autism	phenotype	yes
94	HP:0001263	Global developmental delay	phenotype	yes
95	HP:0000717	Autism	phenotype	yes
95	HP:0000414	Bulbous nose	phenotype	yes
95	HP:0000490	Deeply set eye	phenotype	yes
95	HP:0000494	Downslanted palpebral fissures	phenotype	yes
95	HP:0000286	Epicanthus	phenotype	yes
95	HP:0002761	Generalized joint laxity	phenotype	yes
95	HP:0010864	Intellectual disability, severe	phenotype	yes
95	HP:0000343	Long philtrum	phenotype	yes
95	HP:0000400	Macrotia	phenotype	yes
95	HP:0000219	Thin upper lip vermilion	phenotype	yes
95	HP:0011246	Underdeveloped superior crus of antihelix	phenotype	yes
96	HP:0007018	Attention deficit hyperactivity disorder	phenotype	yes
96	HP:0000729	Autistic behavior	phenotype	yes
96	HP:0002019	Constipation	phenotype	yes
96	HP:0001263	Global developmental delay	phenotype	yes
97	HP:0002457	Abnormal head movements	phenotype	yes
97	HP:0100327	Cow milk allergy	phenotype	yes
97	HP:0000750	Delayed speech and language development	phenotype	yes
97	HP:0001508	Failure to thrive	phenotype	yes
97	HP:0011968	Feeding difficulties	phenotype	yes
97	HP:0002020	Gastroesophageal reflux	phenotype	yes
97	HP:0001263	Global developmental delay	phenotype	yes
97	HP:0001385	Hip dysplasia	phenotype	yes
97	HP:0001270	Motor delay	phenotype	yes
97	HP:0001250	Seizures	phenotype	yes
97	HP:0002078	Truncal ataxia	phenotype	yes
98	HP:0100327	Cow milk allergy	phenotype	yes
98	HP:0002194	Delayed gross motor development	phenotype	yes
98	HP:0002307	Drooling	phenotype	yes
98	HP:0004523	Long eyebrows	phenotype	yes
98	HP:0001252	Muscular hypotonia	phenotype	yes
98	HP:0001622	Premature birth	prenatal_phenotype	no
98	HP:0410018	Recurrent ear infections	phenotype	yes
99	HP:0004691	2-3 toe syndactyly	phenotype	yes
99	HP:0001787	Abnormal delivery	prenatal_phenotype	yes
99	HP:0000717	Autism	phenotype	yes
99	HP:0011918	Clinodactyly of the 4th toe	phenotype	yes
99	HP:0001864	Clinodactyly of the 5th toe	phenotype	yes
99	HP:0002236	Frontal upsweep of hair	phenotype	yes
99	HP:0001249	Intellectual disability	phenotype	yes
99	HP:0000369	Low-set ears	phenotype	yes
99	HP:0001575	Mood changes	phenotype	yes
99	HP:0002465	Poor speech	phenotype	yes
99	HP:0001622	Premature birth	prenatal_phenotype	no
99	HP:0005274	Prominent nasal tip	phenotype	yes
99	HP:0001852	Sandal gap	phenotype	yes
99	HP:0002360	Sleep disturbance	phenotype	yes
99	HP:0002360	Sleep disturbance	prenatal_phenotype	yes
99	HP:0000179	Thick lower lip vermilion	phenotype	yes
99	HP:0000215	Thick upper lip vermilion	phenotype	yes
99	HP:0011412	Ventouse delivery	prenatal_phenotype	yes
99	HP:0000154	Wide mouth	phenotype	yes
100	HP:0000708	Behavioral abnormality	phenotype	yes
100	HP:0011410	Caesarian section	phenotype	yes
100	HP:0011410	Caesarian section	prenatal_phenotype	yes
100	HP:0000490	Deeply set eye	phenotype	yes
100	HP:0000750	Delayed speech and language development	phenotype	yes
100	HP:0001045	Vitiligo	phenotype	yes
101	HP:0009929	Abnormality of the columella	phenotype	yes
101	HP:0000414	Bulbous nose	phenotype	yes
101	HP:0011410	Caesarian section	phenotype	yes
101	HP:0011410	Caesarian section	prenatal_phenotype	yes
101	HP:0000750	Delayed speech and language development	phenotype	yes
101	HP:0001263	Global developmental delay	phenotype	yes
101	HP:0000348	High forehead	phenotype	yes
101	HP:0031988	Muscle spasm	phenotype	yes
101	HP:0000664	Synophrys	phenotype	yes
101	HP:0000219	Thin upper lip vermilion	phenotype	yes
101	HP:0000582	Upslanted palpebral fissure	phenotype	yes
101	HP:0000154	Wide mouth	phenotype	yes
102	HP:0001263	Global developmental delay	phenotype	yes
102	HP:0000365	Hearing impairment	phenotype	yes
102	HP:0001249	Intellectual disability	phenotype	yes
102	HP:0001622	Premature birth	prenatal_phenotype	no
103	HP:0007018	Attention deficit hyperactivity disorder	phenotype	yes
103	HP:0000717	Autism	phenotype	yes
103	HP:0000708	Behavioral abnormality	phenotype	yes
103	HP:0000750	Delayed speech and language development	phenotype	yes
103	HP:0001256	Intellectual disability, mild	phenotype	yes
103	HP:0025269	Panic attack	phenotype	yes
103	HP:0001622	Premature birth	prenatal_phenotype	no
103	HP:0002360	Sleep disturbance	phenotype	yes
104	HP:0012433	Abnormal social behavior	phenotype	yes
104	HP:0000717	Autism	phenotype	yes
104	HP:0002019	Constipation	phenotype	yes
104	HP:0100327	Cow milk allergy	phenotype	yes
104	HP:0000750	Delayed speech and language development	phenotype	yes
104	HP:0001256	Intellectual disability, mild	phenotype	yes
104	HP:0001763	Pes planus	phenotype	yes
104	HP:0001622	Premature birth	prenatal_phenotype	no
104	HP:0004429	Recurrent viral infections	phenotype	yes
105	HP:0000750	Delayed speech and language development	phenotype	yes
105	HP:0001263	Global developmental delay	phenotype	yes
105	HP:0001256	Intellectual disability, mild	phenotype	yes
105	HP:0001622	Premature birth	prenatal_phenotype	no
106	HP:0100738	Abnormal eating behavior	phenotype	yes
106	HP:0001090	Abnormally large globe	phenotype	yes
106	HP:0000718	Aggressive behavior	phenotype	yes
106	HP:0000739	Anxiety	phenotype	yes
106	HP:0000741	Apathy	phenotype	yes
106	HP:0000717	Autism	phenotype	yes
106	HP:0004325	Decreased body weight	phenotype	yes
106	HP:0000540	Hypermetropia	phenotype	yes
106	HP:0002045	Hypothermia	prenatal_phenotype	yes
106	HP:0001256	Intellectual disability, mild	phenotype	yes
106	HP:0100807	Long fingers	phenotype	yes
106	HP:0011438	Maternal teratogenic exposure	prenatal_phenotype	yes
106	HP:0000275	Narrow face	phenotype	yes
106	HP:0001786	Narrow foot	phenotype	yes
106	HP:0000446	Narrow nasal bridge	phenotype	yes
106	HP:0010865	Oppositional defiant disorder	phenotype	yes
106	HP:0002033	Poor suck	prenatal_phenotype	yes
106	HP:0002360	Sleep disturbance	phenotype	yes
106	HP:0001533	Slender build	phenotype	yes
106	HP:0000582	Upslanted palpebral fissure	phenotype	yes
107	HP:0007256	Abnormal pyramidal sign	phenotype	yes
107	HP:0001276	Hypertonia	phenotype	yes
107	HP:0001622	Premature birth	prenatal_phenotype	no
108	HP:0040296	Abnormal location of the eyebrow	phenotype	yes
108	HP:0200005	Abnormal shape of the palpebral fissure	phenotype	yes
108	HP:0001344	Absent speech	phenotype	yes
108	HP:0010055	Broad hallux	phenotype	yes
108	HP:0000414	Bulbous nose	phenotype	yes
108	HP:0100021	Cerebral palsy	phenotype	yes
108	HP:0002376	Developmental regression	phenotype	yes
108	HP:0002307	Drooling	phenotype	yes
108	HP:0001385	Hip dysplasia	phenotype	yes
108	HP:0003307	Hyperlordosis	phenotype	yes
108	HP:0002079	Hypoplasia of the corpus callosum	phenotype	yes
108	HP:0010864	Intellectual disability, severe	phenotype	yes
108	HP:0001388	Joint laxity	phenotype	yes
108	HP:0001572	Macrodontia	phenotype	yes
108	HP:0008071	Maternal hypertension	prenatal_phenotype	yes
108	HP:0000252	Microcephaly	phenotype	yes
108	HP:0001270	Motor delay	phenotype	yes
108	HP:0001250	Seizures	phenotype	yes
108	HP:0000322	Short philtrum	phenotype	yes
108	HP:0004322	Short stature	phenotype	yes
108	HP:0000350	Small forehead	phenotype	yes
108	HP:0000319	Smooth philtrum	phenotype	yes
108	HP:0001257	Spasticity	phenotype	yes
108	HP:0012471	Thick vermilion border	phenotype	yes
108	HP:0002119	Ventriculomegaly	phenotype	yes
108	HP:0000154	Wide mouth	phenotype	yes
108	HP:0012810	Wide nasal base	phenotype	yes
109	HP:0000708	Behavioral abnormality	phenotype	yes
109	HP:0000750	Delayed speech and language development	phenotype	yes
109	HP:0011968	Feeding difficulties	phenotype	yes
109	HP:0001263	Global developmental delay	phenotype	yes
109	HP:0002164	Nail dysplasia	phenotype	yes
109	HP:0000194	Open mouth	phenotype	yes
109	HP:0001622	Premature birth	prenatal_phenotype	no
109	HP:0011825	Tented philtrum	phenotype	yes
109	HP:0010804	Tented upper lip vermilion	phenotype	yes
109	HP:0100033	Tics	phenotype	yes
110	HP:0008050	Abnormality of the palpebral fissures	phenotype	yes
110	HP:0000717	Autism	phenotype	yes
110	HP:0000750	Delayed speech and language development	phenotype	yes
110	HP:0000716	Depressivity	phenotype	yes
110	HP:0002376	Developmental regression	phenotype	yes
110	HP:0010051	Deviation of the hallux	phenotype	yes
110	HP:0000958	Dry skin	phenotype	yes
110	HP:0002474	Expressive language delay	phenotype	yes
110	HP:0012368	Flat face	phenotype	yes
110	HP:0000293	Full cheeks	phenotype	yes
110	HP:0009890	High anterior hairline	phenotype	yes
110	HP:0000348	High forehead	phenotype	yes
110	HP:0001270	Motor delay	phenotype	yes
110	HP:0000300	Oval face	phenotype	yes
110	HP:0001763	Pes planus	phenotype	yes
110	HP:0001182	Tapered finger	phenotype	yes
111	HP:0000708	Behavioral abnormality	phenotype	yes
111	HP:0007042	Focal white matter lesions	phenotype	yes
111	HP:0011471	Gastrostomy tube feeding in infancy	phenotype	yes
111	HP:0000752	Hyperactivity	phenotype	yes
111	HP:0000975	Hyperhidrosis	phenotype	yes
111	HP:0010864	Intellectual disability, severe	phenotype	yes
111	HP:0008770	Obsessive-compulsive trait	phenotype	yes
111	HP:0001622	Premature birth	prenatal_phenotype	no
111	HP:0000742	Self-mutilation	phenotype	yes
112	HP:0001787	Abnormal delivery	prenatal_phenotype	yes
112	HP:0004323	Abnormality of body weight	phenotype	no
112	HP:0003517	Birth length greater than 97th percentile	prenatal_phenotype	no
112	HP:0003561	Birth length less than 3rd percentile	prenatal_phenotype	no
112	HP:0007858	Chorioretinal lacunae	phenotype	yes
112	HP:0011451	Congenital microcephaly	prenatal_phenotype	no
112	HP:0040195	Decreased head circumference	phenotype	yes
112	HP:0002987	Elbow flexion contracture	phenotype	yes
112	HP:0011968	Feeding difficulties	phenotype	yes
112	HP:0001290	Generalized hypotonia	phenotype	yes
112	HP:0001507	Growth abnormality	phenotype	no
112	HP:0000348	High forehead	phenotype	yes
112	HP:0001385	Hip dysplasia	phenotype	yes
112	HP:0011228	Horizontal eyebrow	phenotype	yes
112	HP:0000316	Hypertelorism	phenotype	yes
112	HP:0031063	Impaired feeding ability	phenotype	yes
112	HP:0008947	Infantile muscular hypotonia	phenotype	yes
112	HP:0012469	Infantile spasms	phenotype	yes
112	HP:0002187	Intellectual disability, profound	phenotype	yes
112	HP:0010576	Intracranial cystic lesion	phenotype	yes
112	HP:0001520	Large for gestational age	prenatal_phenotype	no
112	HP:0004488	Macrocephaly at birth	prenatal_phenotype	no
112	HP:0000308	Microretrognathia	phenotype	yes
112	HP:0010952	Mild fetal ventriculomegaly	prenatal_phenotype	yes
112	HP:0001270	Motor delay	phenotype	yes
112	HP:0012768	Neonatal asphyxia	prenatal_phenotype	no
112	HP:0007766	Optic disc hypoplasia	phenotype	yes
112	HP:0001338	Partial agenesis of the corpus callosum	phenotype	yes
112	HP:0001622	Premature birth	prenatal_phenotype	no
112	HP:0005401	Recurrent candida infections	phenotype	yes
112	HP:0006532	Recurrent pneumonia	phenotype	yes
112	HP:0030364	Secondary Caesarian section	prenatal_phenotype	yes
112	HP:0001250	Seizures	phenotype	yes
112	HP:0000322	Short philtrum	phenotype	yes
112	HP:0001518	Small for gestational age	prenatal_phenotype	no
112	HP:0002944	Thoracolumbar scoliosis	phenotype	yes
112	HP:0000582	Upslanted palpebral fissure	phenotype	yes
112	HP:0000505	Visual impairment	phenotype	yes
112	HP:0030506	Yellow/white lesions of the retina	phenotype	yes
113	HP:0000248	Brachycephaly	phenotype	yes
113	HP:0000337	Broad forehead	phenotype	yes
113	HP:0000414	Bulbous nose	phenotype	yes
113	HP:0002208	Coarse hair	phenotype	yes
113	HP:0002019	Constipation	phenotype	yes
113	HP:0000750	Delayed speech and language development	phenotype	yes
113	HP:0002015	Dysphagia	phenotype	yes
113	HP:0011968	Feeding difficulties	phenotype	yes
113	HP:0007429	Few cafe-au-lait spots	phenotype	yes
113	HP:0005469	Flat occiput	phenotype	yes
113	HP:0001290	Generalized hypotonia	phenotype	yes
113	HP:0001263	Global developmental delay	phenotype	yes
113	HP:0000348	High forehead	phenotype	yes
113	HP:0000540	Hypermetropia	phenotype	yes
113	HP:0000316	Hypertelorism	phenotype	yes
113	HP:0000369	Low-set ears	phenotype	yes
113	HP:0001270	Motor delay	phenotype	yes
113	HP:0000194	Open mouth	phenotype	yes
113	HP:0002033	Poor suck	prenatal_phenotype	yes
113	HP:0001622	Premature birth	prenatal_phenotype	no
113	HP:0000508	Ptosis	phenotype	yes
113	HP:0000200	Short lingual frenulum	phenotype	yes
113	HP:0002360	Sleep disturbance	phenotype	yes
113	HP:0025267	Snoring	phenotype	yes
113	HP:0000321	Square face	phenotype	yes
114	HP:0001631	Atrial septal defect	phenotype	yes
114	HP:0002019	Constipation	phenotype	yes
114	HP:0000965	Cutis marmorata	phenotype	yes
114	HP:0001508	Failure to thrive	phenotype	yes
114	HP:0011968	Feeding difficulties	phenotype	yes
114	HP:0001263	Global developmental delay	phenotype	yes
114	HP:0003073	Hypoalbuminemia	phenotype	yes
114	HP:0000601	Hypotelorism	phenotype	yes
114	HP:0002463	Language impairment	phenotype	yes
114	HP:0001763	Pes planus	phenotype	yes
114	HP:0008081	Pes valgus	phenotype	yes
114	HP:0001015	Prominent superficial veins	phenotype	yes
114	HP:0001195	Single umbilical artery	phenotype	yes
114	HP:0001518	Small for gestational age	phenotype	yes
114	HP:0001518	Small for gestational age	prenatal_phenotype	yes
114	HP:0000233	Thin vermilion border	phenotype	yes
114	HP:0000154	Wide mouth	phenotype	yes
115	HP:0002305	Athetosis	phenotype	yes
115	HP:0010864	Intellectual disability, severe	phenotype	yes
115	HP:0040187	Neonatal sepsis	prenatal_phenotype	yes
115	HP:0001622	Premature birth	prenatal_phenotype	yes
115	HP:0001250	Seizures	phenotype	yes
115	HP:0002510	Spastic tetraplegia	phenotype	yes
116	HP:0031886	Abnormal LDL cholesterol concentration	phenotype	yes
116	HP:0000164	Abnormality of the dentition	phenotype	yes
116	HP:0002099	Asthma	phenotype	yes
116	HP:0000193	Bifid uvula	phenotype	yes
116	HP:0008366	Contractures involving the joints of the feet	phenotype	yes
116	HP:0001263	Global developmental delay	phenotype	yes
116	HP:0000540	Hypermetropia	phenotype	yes
116	HP:0001256	Intellectual disability, mild	phenotype	yes
116	HP:0025502	Overweight	phenotype	yes
116	HP:0001622	Premature birth	prenatal_phenotype	yes
116	HP:0000278	Retrognathia	phenotype	yes
116	HP:0000486	Strabismus	phenotype	yes
117	HP:0000718	Aggressive behavior	phenotype	yes
117	HP:0000717	Autism	phenotype	yes
117	HP:0001263	Global developmental delay	phenotype	yes
117	HP:0001256	Intellectual disability, mild	phenotype	yes
117	HP:0100807	Long fingers	phenotype	yes
117	HP:0010511	Long toe	phenotype	yes
117	HP:0003764	Nevus	phenotype	yes
117	HP:0000767	Pectus excavatum	phenotype	yes
117	HP:0001741	Phimosis	phenotype	yes
117	HP:0000709	Psychosis	phenotype	yes
118	HP:0000717	Autism	phenotype	yes
118	HP:0000324	Facial asymmetry	phenotype	yes
118	HP:0001263	Global developmental delay	phenotype	yes
118	HP:0010864	Intellectual disability, severe	phenotype	yes
118	HP:0004523	Long eyebrows	phenotype	yes
118	HP:0000294	Low anterior hairline	phenotype	yes
118	HP:0000256	Macrocephaly	phenotype	yes
118	HP:0000426	Prominent nasal bridge	phenotype	yes
118	HP:0001250	Seizures	phenotype	yes
118	HP:0000664	Synophrys	phenotype	yes
119	HP:0001631	Atrial septal defect	phenotype	yes
119	HP:0001647	Bicuspid aortic valve	phenotype	yes
119	HP:0002007	Frontal bossing	phenotype	yes
119	HP:0009062	Infantile axial hypotonia	phenotype	yes
119	HP:0001622	Premature birth	prenatal_phenotype	yes
119	HP:0005133	Right ventricular dilatation	phenotype	yes
119	HP:0001629	Ventricular septal defect	phenotype	yes
120	HP:0001263	Global developmental delay	phenotype	yes
120	HP:0002265	Large fleshy ears	phenotype	yes
120	HP:0000252	Microcephaly	phenotype	yes
120	HP:0002033	Poor suck	prenatal_phenotype	yes
120	HP:0000508	Ptosis	phenotype	yes
120	HP:0011947	Respiratory tract infection	phenotype	yes
120	HP:0004322	Short stature	phenotype	yes
121	HP:0000490	Deeply set eye	phenotype	yes
121	HP:0001263	Global developmental delay	phenotype	yes
121	HP:0004322	Short stature	phenotype	yes
121	HP:0000207	Triangular mouth	phenotype	yes
121	HP:0002013	Vomiting	phenotype	yes
122	HP:0007018	Attention deficit hyperactivity disorder	phenotype	yes
122	HP:0000729	Autistic behavior	phenotype	yes
122	HP:0000490	Deeply set eye	phenotype	yes
122	HP:0000750	Delayed speech and language development	phenotype	yes
122	HP:0001263	Global developmental delay	phenotype	yes
122	HP:0000771	Gynecomastia	phenotype	yes
122	HP:0011228	Horizontal eyebrow	phenotype	yes
122	HP:0001249	Intellectual disability	phenotype	yes
122	HP:0000321	Square face	phenotype	yes
123	HP:0000718	Aggressive behavior	phenotype	yes
123	HP:0000729	Autistic behavior	phenotype	yes
123	HP:0002019	Constipation	phenotype	yes
123	HP:0000490	Deeply set eye	phenotype	yes
123	HP:0000750	Delayed speech and language development	phenotype	yes
123	HP:0100788	Fused lips	phenotype	yes
123	HP:0001263	Global developmental delay	phenotype	yes
123	HP:0000365	Hearing impairment	phenotype	yes
123	HP:0001249	Intellectual disability	phenotype	yes
123	HP:0000808	Penoscrotal hypospadias	phenotype	yes
123	HP:0001622	Premature birth	prenatal_phenotype	yes
123	HP:0000445	Wide nose	phenotype	yes
124	HP:0031481	Abnormal mitral valve physiology	phenotype	yes
124	HP:0007552	Abnormal subcutaneous fat tissue distribution	phenotype	yes
124	HP:0000326	Abnormality of the maxilla	phenotype	yes
124	HP:0000248	Brachycephaly	phenotype	yes
124	HP:0012387	Bronchitis	phenotype	yes
124	HP:0010946	Dilatation of the renal pelvis	phenotype	yes
124	HP:0001332	Dystonia	phenotype	yes
124	HP:0000369	Low-set ears	phenotype	yes
124	HP:0000252	Microcephaly	phenotype	yes
124	HP:0011623	Muscular ventricular septal defect	phenotype	yes
124	HP:0000520	Proptosis	phenotype	yes
124	HP:0025356	Psychomotor retardation	phenotype	yes
124	HP:0000010	Recurrent urinary tract infections	phenotype	yes
124	HP:0001250	Seizures	phenotype	yes
124	HP:0009650	Short distal phalanx of the thumb	phenotype	yes
124	HP:0001773	Short foot	phenotype	yes
124	HP:0200055	Small hand	phenotype	yes
124	HP:0000505	Visual impairment	phenotype	yes
125	HP:0007256	Abnormal pyramidal sign	phenotype	yes
125	HP:0100026	Arteriovenous malformation	phenotype	yes
125	HP:0001631	Atrial septal defect	phenotype	yes
125	HP:0000717	Autism	phenotype	yes
125	HP:0002067	Bradykinesia	phenotype	yes
125	HP:0000337	Broad forehead	phenotype	yes
125	HP:0001263	Global developmental delay	phenotype	yes
125	HP:0000365	Hearing impairment	phenotype	yes
125	HP:0100807	Long fingers	phenotype	yes
125	HP:0001622	Premature birth	prenatal_phenotype	yes
125	HP:0200055	Small hand	phenotype	yes
125	HP:0011098	Speech apraxia	phenotype	yes
125	HP:0001337	Tremor	phenotype	yes
125	HP:0001629	Ventricular septal defect	phenotype	yes
126	HP:0000534	Abnormal eyebrow morphology	phenotype	yes
126	HP:0001627	Abnormal heart morphology	phenotype	no
126	HP:0012433	Abnormal social behavior	phenotype	yes
126	HP:0000539	Abnormality of refraction	phenotype	yes
126	HP:0001558	Decreased fetal movement	phenotype	yes
126	HP:0001558	Decreased fetal movement	prenatal_phenotype	yes
126	HP:0000750	Delayed speech and language development	phenotype	yes
126	HP:0002376	Developmental regression	phenotype	no
126	HP:0002015	Dysphagia	phenotype	yes
126	HP:0011968	Feeding difficulties	phenotype	yes
126	HP:0001263	Global developmental delay	phenotype	yes
126	HP:0030148	Heart murmur	phenotype	yes
126	HP:0004523	Long eyebrows	phenotype	yes
126	HP:0001270	Motor delay	phenotype	yes
126	HP:0011470	Nasogastric tube feeding in infancy	phenotype	yes
126	HP:0001357	Plagiocephaly	phenotype	yes
126	HP:0001622	Premature birth	prenatal_phenotype	no
126	HP:0002686	Prenatal maternal abnormality	phenotype	yes
126	HP:0000403	Recurrent otitis media	phenotype	yes
126	HP:0000954	Single transverse palmar crease	phenotype	yes
126	HP:0000486	Strabismus	phenotype	yes
126	HP:0000664	Synophrys	phenotype	yes
127	HP:0100767	Abnormality of the placenta	prenatal_phenotype	yes
127	HP:0001903	Anemia	phenotype	yes
127	HP:0000708	Behavioral abnormality	phenotype	yes
127	HP:0000750	Delayed speech and language development	phenotype	yes
127	HP:0001290	Generalized hypotonia	phenotype	yes
127	HP:0001263	Global developmental delay	phenotype	yes
127	HP:0003297	Hyperlysinuria	phenotype	yes
127	HP:0001382	Joint hypermobility	phenotype	yes
127	HP:0001388	Joint laxity	phenotype	yes
127	HP:0004789	Lactose intolerance	phenotype	yes
127	HP:0001270	Motor delay	phenotype	yes
127	HP:0000722	Obsessive-compulsive behavior	phenotype	yes
127	HP:0002090	Pneumonia	phenotype	yes
127	HP:0011220	Prominent forehead	phenotype	yes
127	HP:0004429	Recurrent viral infections	phenotype	yes
127	HP:0025162	Severe temper tantrums	phenotype	yes
127	HP:0000736	Short attention span	phenotype	yes
127	HP:0000322	Short philtrum	phenotype	yes
127	HP:0002360	Sleep disturbance	phenotype	yes
127	HP:0009088	Speech articulation difficulties	phenotype	yes
128	HP:0002457	Abnormal head movements	phenotype	yes
128	HP:0011410	Caesarian section	prenatal_phenotype	yes
128	HP:0000490	Deeply set eye	phenotype	yes
128	HP:0000750	Delayed speech and language development	phenotype	yes
128	HP:0001263	Global developmental delay	phenotype	yes
128	HP:0008071	Maternal hypertension	prenatal_phenotype	yes
128	HP:0012420	Meconium stained amniotic fluid	prenatal_phenotype	yes
128	HP:0001270	Motor delay	phenotype	yes
128	HP:0000767	Pectus excavatum	phenotype	yes
128	HP:0004467	Preauricular pit	phenotype	yes
128	HP:0001622	Premature birth	prenatal_phenotype	no
128	HP:0004322	Short stature	phenotype	yes
128	HP:0000486	Strabismus	phenotype	yes
129	HP:0001344	Absent speech	phenotype	yes
129	HP:0002019	Constipation	phenotype	yes
129	HP:0002376	Developmental regression	phenotype	yes
129	HP:0001263	Global developmental delay	phenotype	yes
129	HP:0000735	Impaired social interactions	phenotype	yes
129	HP:0030369	Induced vaginal delivery	prenatal_phenotype	yes
129	HP:0001622	Premature birth	prenatal_phenotype	no
129	HP:0002360	Sleep disturbance	phenotype	yes
130	HP:0000729	Autistic behavior	phenotype	yes
130	HP:0001263	Global developmental delay	phenotype	yes
130	HP:0001256	Intellectual disability, mild	phenotype	yes
130	HP:0012420	Meconium stained amniotic fluid	prenatal_phenotype	yes
130	HP:0001270	Motor delay	phenotype	yes
130	HP:0001622	Premature birth	prenatal_phenotype	no
130	HP:0002788	Recurrent upper respiratory tract infections	phenotype	yes
130	HP:0030364	Secondary Caesarian section	prenatal_phenotype	yes
131	HP:0005109	Abnormality of the Achilles tendon	phenotype	yes
131	HP:0002500	Abnormality of the cerebral white matter	phenotype	yes
131	HP:0030858	Addictive behavior	phenotype	yes
131	HP:0012393	Allergy	phenotype	yes
131	HP:0007018	Attention deficit hyperactivity disorder	phenotype	yes
131	HP:0011410	Caesarian section	prenatal_phenotype	yes
131	HP:0000518	Cataract	phenotype	yes
131	HP:0004209	Clinodactyly of the 5th finger	phenotype	yes
131	HP:0000716	Depressivity	phenotype	yes
131	HP:0002160	Hyperhomocystinemia	phenotype	yes
131	HP:0000821	Hypothyroidism	phenotype	yes
131	HP:0006889	Intellectual disability, borderline	phenotype	yes
131	HP:0002300	Mutism	phenotype	yes
131	HP:0012075	Personality disorder	phenotype	yes
131	HP:0000725	Psychotic episodes	phenotype	yes
131	HP:0100753	Schizophrenia	phenotype	yes
131	HP:0000742	Self-mutilation	phenotype	yes
131	HP:0000582	Upslanted palpebral fissure	phenotype	yes
131	HP:0030683	Vaginitis	phenotype	yes
132	HP:0000496	Abnormality of eye movement	phenotype	yes
132	HP:0000646	Amblyopia	phenotype	yes
132	HP:0000708	Behavioral abnormality	phenotype	yes
132	HP:0000494	Downslanted palpebral fissures	phenotype	yes
132	HP:0001263	Global developmental delay	phenotype	yes
132	HP:0002705	High, narrow palate	phenotype	yes
132	HP:0001007	Hirsutism	phenotype	yes
132	HP:0030369	Induced vaginal delivery	prenatal_phenotype	yes
132	HP:0008947	Infantile muscular hypotonia	phenotype	yes
132	HP:0002342	Intellectual disability, moderate	phenotype	yes
132	HP:0009748	Large earlobe	phenotype	yes
132	HP:0009765	Low hanging columella	phenotype	yes
132	HP:0000160	Narrow mouth	phenotype	yes
132	HP:0100035	Phonic tics	phenotype	yes
132	HP:0001622	Premature birth	prenatal_phenotype	no
132	HP:0000417	Slender nose	phenotype	yes
132	HP:0000574	Thick eyebrow	phenotype	yes
133	HP:0000718	Aggressive behavior	phenotype	yes
133	HP:0002019	Constipation	phenotype	yes
133	HP:0000750	Delayed speech and language development	phenotype	yes
133	HP:0001480	Freckling	phenotype	yes
133	HP:0002020	Gastroesophageal reflux	phenotype	yes
133	HP:0001263	Global developmental delay	phenotype	yes
133	HP:0031473	Hostility	phenotype	yes
133	HP:0001249	Intellectual disability	phenotype	yes
133	HP:0008770	Obsessive-compulsive trait	phenotype	yes
133	HP:0001622	Premature birth	prenatal_phenotype	no
134	HP:0001787	Abnormal delivery	prenatal_phenotype	yes
134	HP:0005105	Abnormal nasal morphology	phenotype	yes
134	HP:0000718	Aggressive behavior	phenotype	yes
134	HP:0000490	Deeply set eye	phenotype	yes
134	HP:0007281	Developmental stagnation	phenotype	yes
134	HP:0000297	Facial hypotonia	phenotype	yes
134	HP:0001263	Global developmental delay	phenotype	yes
134	HP:0011228	Horizontal eyebrow	phenotype	yes
134	HP:0030369	Induced vaginal delivery	prenatal_phenotype	yes
134	HP:0001256	Intellectual disability, mild	phenotype	yes
134	HP:0000276	Long face	phenotype	yes
134	HP:0000343	Long philtrum	phenotype	yes
134	HP:0008071	Maternal hypertension	prenatal_phenotype	yes
134	HP:0012809	Narrow nasal base	phenotype	yes
134	HP:0001611	Nasal speech	phenotype	yes
134	HP:0001622	Premature birth	prenatal_phenotype	no
134	HP:0002788	Recurrent upper respiratory tract infections	phenotype	yes
134	HP:0005943	Respiratory arrest	prenatal_phenotype	yes
135	HP:0009907	Attached earlobe	phenotype	yes
135	HP:0000729	Autistic behavior	phenotype	yes
135	HP:0000414	Bulbous nose	phenotype	yes
135	HP:0011410	Caesarian section	prenatal_phenotype	yes
135	HP:0000494	Downslanted palpebral fissures	phenotype	yes
135	HP:0002714	Downturned corners of mouth	phenotype	yes
135	HP:0000324	Facial asymmetry	phenotype	yes
135	HP:0008872	Feeding difficulties in infancy	phenotype	yes
135	HP:0012368	Flat face	phenotype	yes
135	HP:0000771	Gynecomastia	phenotype	yes
135	HP:0002705	High, narrow palate	phenotype	yes
135	HP:0000752	Hyperactivity	phenotype	yes
135	HP:0005216	Impaired mastication	phenotype	yes
135	HP:0000735	Impaired social interactions	phenotype	yes
135	HP:0009126	Increased adipose tissue	phenotype	yes
135	HP:0001256	Intellectual disability, mild	phenotype	yes
135	HP:0006394	Limited pronation/supination of forearm	phenotype	yes
135	HP:0001833	Long foot	phenotype	yes
135	HP:0010511	Long toe	phenotype	yes
135	HP:0008071	Maternal hypertension	prenatal_phenotype	yes
135	HP:0000054	Micropenis	phenotype	yes
135	HP:0002643	Neonatal respiratory distress	prenatal_phenotype	yes
135	HP:0001622	Premature birth	prenatal_phenotype	yes
135	HP:0030363	Primary Caesarian section	prenatal_phenotype	yes
135	HP:0000426	Prominent nasal bridge	phenotype	yes
135	HP:0002788	Recurrent upper respiratory tract infections	phenotype	yes
135	HP:0001182	Tapered finger	phenotype	yes
135	HP:0012471	Thick vermilion border	phenotype	yes
135	HP:0002013	Vomiting	phenotype	yes
136	HP:0000957	Cafe-au-lait spot	phenotype	yes
136	HP:0000958	Dry skin	phenotype	yes
136	HP:0006094	Finger joint hypermobility	phenotype	yes
136	HP:0001263	Global developmental delay	phenotype	yes
136	HP:0010510	Hypermobility of toe joints	phenotype	yes
137	HP:0000718	Aggressive behavior	phenotype	yes
137	HP:0000739	Anxiety	phenotype	yes
137	HP:0000717	Autism	phenotype	yes
137	HP:0000289	Broad philtrum	phenotype	yes
137	HP:0000280	Coarse facial features	phenotype	yes
137	HP:0010677	Enuresis nocturna	phenotype	yes
137	HP:0002069	Generalized tonic-clonic seizures	phenotype	yes
137	HP:0000752	Hyperactivity	phenotype	yes
137	HP:0006889	Intellectual disability, borderline	phenotype	yes
137	HP:0045025	Narrow palpebral fissure	phenotype	yes
137	HP:0001513	Obesity	phenotype	yes
137	HP:0002591	Polyphagia	phenotype	yes
137	HP:0000736	Short attention span	phenotype	yes
137	HP:0000574	Thick eyebrow	phenotype	yes
137	HP:0009928	Thick nasal alae	phenotype	yes
138	HP:0001903	Anemia	phenotype	yes
138	HP:0000729	Autistic behavior	phenotype	yes
138	HP:0002019	Constipation	phenotype	yes
138	HP:0012735	Cough	phenotype	yes
138	HP:0000490	Deeply set eye	phenotype	yes
138	HP:0000750	Delayed speech and language development	phenotype	yes
138	HP:0000752	Hyperactivity	phenotype	yes
138	HP:0010519	Increased fetal movement	prenatal_phenotype	yes
138	HP:0001256	Intellectual disability, mild	phenotype	yes
138	HP:0000400	Macrotia	phenotype	yes
138	HP:0000275	Narrow face	phenotype	yes
138	HP:0000460	Narrow nose	phenotype	yes
138	HP:0045025	Narrow palpebral fissure	phenotype	yes
138	HP:0010865	Oppositional defiant disorder	phenotype	yes
138	HP:0100830	Round ear	phenotype	yes
138	HP:0001238	Slender finger	phenotype	yes
138	HP:0000417	Slender nose	phenotype	yes
138	HP:0000219	Thin upper lip vermilion	phenotype	yes
139	HP:0004691	2-3 toe syndactyly	phenotype	yes
139	HP:0001344	Absent speech	phenotype	yes
139	HP:0000490	Deeply set eye	phenotype	yes
139	HP:0011968	Feeding difficulties	phenotype	yes
139	HP:0007328	Impaired pain sensation	phenotype	yes
139	HP:0004976	Knee dislocation	phenotype	yes
139	HP:0008936	Muscular hypotonia of the trunk	phenotype	yes
139	HP:0000722	Obsessive-compulsive behavior	phenotype	yes
139	HP:0025356	Psychomotor retardation	phenotype	yes
139	HP:0001642	Pulmonic stenosis	phenotype	yes
139	HP:0004349	Reduced bone mineral density	phenotype	yes
139	HP:0002650	Scoliosis	phenotype	yes
139	HP:0100716	Self-injurious behavior	phenotype	yes
139	HP:0004322	Short stature	phenotype	yes
139	HP:0001533	Slender build	phenotype	yes
139	HP:0000154	Wide mouth	phenotype	yes
140	HP:0000337	Broad forehead	phenotype	yes
140	HP:0000750	Delayed speech and language development	phenotype	yes
140	HP:0001332	Dystonia	prenatal_phenotype	yes
140	HP:0001298	Encephalopathy	phenotype	yes
140	HP:0003781	Excessive salivation	phenotype	yes
140	HP:0000273	Facial grimacing	phenotype	yes
140	HP:0008872	Feeding difficulties in infancy	phenotype	yes
140	HP:0002197	Generalized-onset seizure	phenotype	yes
140	HP:0040194	Increased head circumference	phenotype	yes
140	HP:0001249	Intellectual disability	phenotype	yes
140	HP:0002003	Large forehead	phenotype	yes
140	HP:0001176	Large hands	phenotype	yes
140	HP:0001833	Long foot	phenotype	yes
140	HP:0001270	Motor delay	phenotype	yes
140	HP:0000194	Open mouth	phenotype	yes
140	HP:0000817	Poor eye contact	phenotype	yes
140	HP:0007010	Poor fine motor coordination	phenotype	yes
140	HP:0011344	Severe global developmental delay	phenotype	yes
140	HP:0000736	Short attention span	phenotype	yes
140	HP:0001533	Slender build	phenotype	yes
140	HP:0001257	Spasticity	phenotype	yes
140	HP:0001065	Striae distensae	phenotype	yes
140	HP:0000098	Tall stature	phenotype	yes
140	HP:0002013	Vomiting	prenatal_phenotype	yes
141	HP:0001787	Abnormal delivery	prenatal_phenotype	yes
141	HP:0010944	Abnormality of the renal pelvis	phenotype	yes
141	HP:0011951	Aspiration pneumonia	phenotype	yes
141	HP:0000957	Cafe-au-lait spot	phenotype	yes
141	HP:0000494	Downslanted palpebral fissures	phenotype	yes
141	HP:0001263	Global developmental delay	phenotype	yes
141	HP:0000771	Gynecomastia	phenotype	yes
141	HP:0000348	High forehead	phenotype	yes
141	HP:0004324	Increased body weight	phenotype	yes
141	HP:0030369	Induced vaginal delivery	prenatal_phenotype	yes
141	HP:0001382	Joint hypermobility	phenotype	yes
141	HP:0000527	Long eyelashes	phenotype	yes
141	HP:0000637	Long palpebral fissure	phenotype	yes
141	HP:0000368	Low-set, posteriorly rotated ears	phenotype	yes
141	HP:0001270	Motor delay	phenotype	yes
141	HP:0001513	Obesity	phenotype	yes
141	HP:0001643	Patent ductus arteriosus	phenotype	yes
141	HP:0000767	Pectus excavatum	phenotype	yes
141	HP:0001763	Pes planus	phenotype	yes
141	HP:0025439	Pharyngitis	phenotype	yes
141	HP:0000411	Protruding ear	phenotype	yes
141	HP:0011947	Respiratory tract infection	phenotype	yes
141	HP:0002779	Tracheomalacia	phenotype	yes
141	HP:0011412	Ventouse delivery	prenatal_phenotype	yes
142	HP:0010055	Broad hallux	phenotype	yes
142	HP:0000750	Delayed speech and language development	phenotype	yes
142	HP:0002007	Frontal bossing	phenotype	yes
142	HP:0001263	Global developmental delay	phenotype	yes
142	HP:0000369	Low-set ears	phenotype	yes
142	HP:0008551	Microtia	phenotype	yes
142	HP:0001270	Motor delay	phenotype	yes
142	HP:0001622	Premature birth	prenatal_phenotype	yes
143	HP:0001787	Abnormal delivery	prenatal_phenotype	yes
143	HP:0011410	Caesarian section	prenatal_phenotype	yes
143	HP:0000750	Delayed speech and language development	phenotype	yes
143	HP:0007281	Developmental stagnation	phenotype	yes
143	HP:0000286	Epicanthus	phenotype	yes
143	HP:0010816	Epidermal nevus	phenotype	yes
143	HP:0008872	Feeding difficulties in infancy	phenotype	yes
143	HP:0000293	Full cheeks	phenotype	yes
143	HP:0002761	Generalized joint laxity	phenotype	yes
143	HP:0012168	Head-banging	phenotype	yes
143	HP:0004324	Increased body weight	phenotype	yes
143	HP:0000400	Macrotia	phenotype	yes
143	HP:0001270	Motor delay	phenotype	yes
143	HP:0002172	Postural instability	phenotype	yes
143	HP:0004467	Preauricular pit	phenotype	yes
143	HP:0001622	Premature birth	prenatal_phenotype	no
143	HP:0001212	Prominent fingertip pads	phenotype	yes
143	HP:0000411	Protruding ear	phenotype	yes
143	HP:0002788	Recurrent upper respiratory tract infections	phenotype	yes
143	HP:0000278	Retrognathia	phenotype	yes
143	HP:0000311	Round face	phenotype	yes
143	HP:0030364	Secondary Caesarian section	prenatal_phenotype	yes
143	HP:0002360	Sleep disturbance	phenotype	yes
143	HP:0001182	Tapered finger	phenotype	yes
143	HP:0001537	Umbilical hernia	phenotype	yes
144	HP:0011304	Broad thumb	phenotype	yes
144	HP:0002194	Delayed gross motor development	phenotype	yes
144	HP:0000750	Delayed speech and language development	phenotype	yes
144	HP:0002286	Fair hair	phenotype	yes
144	HP:0001263	Global developmental delay	phenotype	yes
144	HP:0012420	Meconium stained amniotic fluid	prenatal_phenotype	yes
144	HP:0000252	Microcephaly	phenotype	yes
144	HP:0001622	Premature birth	prenatal_phenotype	no
144	HP:0009778	Short thumb	phenotype	yes
145	HP:0100738	Abnormal eating behavior	phenotype	yes
145	HP:0000729	Autistic behavior	phenotype	yes
145	HP:0002019	Constipation	phenotype	yes
145	HP:0001558	Decreased fetal movement	prenatal_phenotype	yes
145	HP:0012434	Delayed social development	phenotype	yes
145	HP:0000750	Delayed speech and language development	phenotype	yes
145	HP:0000494	Downslanted palpebral fissures	phenotype	yes
145	HP:0002714	Downturned corners of mouth	phenotype	yes
145	HP:0001260	Dysarthria	phenotype	yes
145	HP:0007429	Few cafe-au-lait spots	phenotype	yes
145	HP:0001263	Global developmental delay	phenotype	yes
145	HP:0001028	Hemangioma	phenotype	yes
145	HP:0002553	Highly arched eyebrow	phenotype	yes
145	HP:0005281	Hypoplastic nasal bridge	phenotype	yes
145	HP:0000735	Impaired social interactions	phenotype	yes
145	HP:0001056	Milia	phenotype	yes
145	HP:0001270	Motor delay	phenotype	yes
145	HP:0001357	Plagiocephaly	phenotype	yes
145	HP:0000358	Posteriorly rotated ears	phenotype	yes
145	HP:0000278	Retrognathia	phenotype	yes
145	HP:0025267	Snoring	phenotype	yes
145	HP:0000664	Synophrys	phenotype	yes
145	HP:0000325	Triangular face	phenotype	yes
146	HP:0000729	Autistic behavior	phenotype	yes
146	HP:0001769	Broad foot	phenotype	yes
146	HP:0003763	Bruxism	phenotype	yes
146	HP:0010862	Delayed fine motor development	phenotype	yes
146	HP:0008872	Feeding difficulties in infancy	phenotype	yes
146	HP:0001288	Gait disturbance	phenotype	yes
146	HP:0000821	Hypothyroidism	phenotype	yes
146	HP:0012469	Infantile spasms	phenotype	yes
146	HP:0002342	Intellectual disability, moderate	phenotype	yes
146	HP:0008071	Maternal hypertension	prenatal_phenotype	yes
146	HP:0001270	Motor delay	phenotype	yes
146	HP:0002465	Poor speech	phenotype	yes
146	HP:0000736	Short attention span	phenotype	yes
146	HP:0001773	Short foot	phenotype	yes
146	HP:0001799	Short nail	phenotype	yes
146	HP:0004322	Short stature	phenotype	no
146	HP:0001762	Talipes equinovarus	phenotype	yes
146	HP:0000098	Tall stature	phenotype	no
146	HP:0040083	Toe walking	phenotype	yes
147	HP:0001623	Breech presentation	prenatal_phenotype	yes
147	HP:0011410	Caesarian section	prenatal_phenotype	yes
147	HP:0012385	Camptodactyly	phenotype	yes
147	HP:0002194	Delayed gross motor development	phenotype	yes
147	HP:0005280	Depressed nasal bridge	phenotype	yes
147	HP:0008872	Feeding difficulties in infancy	phenotype	yes
147	HP:0001290	Generalized hypotonia	phenotype	yes
147	HP:0001263	Global developmental delay	phenotype	yes
147	HP:0000348	High forehead	phenotype	yes
147	HP:0000316	Hypertelorism	phenotype	yes
147	HP:0001256	Intellectual disability, mild	phenotype	yes
147	HP:0001847	Long hallux	phenotype	yes
147	HP:0031437	Pregnancy exposure	prenatal_phenotype	yes
147	HP:0030363	Primary Caesarian section	prenatal_phenotype	yes
147	HP:0011220	Prominent forehead	phenotype	yes
147	HP:0005437	Recurrent infections in infancy and early childhood	phenotype	yes
147	HP:0001852	Sandal gap	phenotype	yes
147	HP:0001250	Seizures	phenotype	yes
147	HP:0005643	Short 3rd toe	phenotype	yes
147	HP:0011917	Short 5th toe	phenotype	yes
147	HP:0000736	Short attention span	phenotype	yes
147	HP:0000470	Short neck	phenotype	yes
147	HP:0009778	Short thumb	phenotype	yes
147	HP:0001792	Small nail	phenotype	yes
147	HP:0000319	Smooth philtrum	phenotype	yes
147	HP:0000506	Telecanthus	phenotype	yes
147	HP:0000233	Thin vermilion border	phenotype	yes
148	HP:0002002	Deep philtrum	phenotype	yes
148	HP:0000750	Delayed speech and language development	phenotype	yes
148	HP:0100788	Fused lips	phenotype	yes
148	HP:0001263	Global developmental delay	phenotype	yes
148	HP:0030799	Scaphocephaly	phenotype	yes
149	HP:0000717	Autism	phenotype	yes
149	HP:0001249	Intellectual disability	phenotype	yes
149	HP:0004523	Long eyebrows	phenotype	yes
150	HP:0001787	Abnormal delivery	prenatal_phenotype	no
150	HP:0001999	Abnormal facial shape	phenotype	no
150	HP:0003808	Abnormal muscle tone	phenotype	no
150	HP:0001344	Absent speech	phenotype	yes
150	HP:0000729	Autistic behavior	phenotype	yes
150	HP:0000028	Cryptorchidism	phenotype	no
150	HP:0000750	Delayed speech and language development	phenotype	yes
150	HP:0003388	Easy fatigability	phenotype	yes
150	HP:0001263	Global developmental delay	phenotype	yes
150	HP:0001507	Growth abnormality	phenotype	no
150	HP:0000365	Hearing impairment	phenotype	no
150	HP:0001520	Large for gestational age	prenatal_phenotype	no
150	HP:0001270	Motor delay	phenotype	yes
150	HP:0001763	Pes planus	phenotype	yes
150	HP:0008081	Pes valgus	phenotype	yes
150	HP:0000817	Poor eye contact	phenotype	yes
150	HP:0001622	Premature birth	prenatal_phenotype	no
150	HP:0005274	Prominent nasal tip	phenotype	yes
150	HP:0001250	Seizures	phenotype	no
150	HP:0001518	Small for gestational age	prenatal_phenotype	no
150	HP:0000733	Stereotypy	phenotype	yes
150	HP:0000574	Thick eyebrow	phenotype	yes
150	HP:0000572	Visual loss	phenotype	no
