# Supplementary material for: The performance of genome sequencing as a first-tier test for neurodevelopmental disorders
Source: Eur J Hum Genet. 2022 Sep 16;31(1):81–8. doi: 10.1038/s41431-022-01185-9 (PMC9822884; doi:10.1038/s41431-022-01185-9)
Supplement: Supplementary file 4 — Supplementary Table 8 [file 41431_2022_1185_MOESM4_ESM.xlsx]

## Sheet: Supplementary Table 8
Supplementary Table 8: Overview of additional tests in standard of care pathway next to exome sequencing
For each patient this table lists the genetic tests that were performed in the standard of care pathway. Each patient received exome sequencing and requesting additional genetic testing was left to the discretion of the clinical geneticist
Trio #	Center	Exome sequencing (ES)	previous ES	additional CNV analysis previous ES	reanalysis previous ES	KARYO	FISH	ARRAY	Subtelomeric MLPA	PW/AM methylation test	Expansion PCR 1	Expansion PCR 2	Targeted (Gene) test 1	Targeted (Gene) test 2	Targeted (Gene) test 3	Targeted (Gene) test 4	Total	Gene Diagnosis
1	UMCN	x									FMR1						2
2	UMCN	x						x									2	PACS1
3	UMCN	x															1
4	UMCN	x						x									2
5	UMCN	x															1
6	UMCN	x															1
7	UMCN	x															1
8	UMCN	x															1	CSNK21
9	UMCN	x															1
10	UMCN	x						x			FMR1						3
11	UMCN	x									FMR1						2
12	UMCN	x															1	SPEN
13	UMCN	x															1
14	UMCN	x															1
15	UMCN	x															1
16	UMCN	2x	x	x				x					HRAS	KRAS			6
17	UMCN	x															1
18	UMCN	x															1
19	UMCN	x															1
20	UMCN	x															1
21	UMCN	x						x			FMR1						3
22	UMCN	x									FMR1						2
23	UMCN	x															1
24	MUMC	x															1
25	UMCN	x				x		x			FMR1						4	FMR1
26	UMCN	x									FMR1						2
27	UMCN	x															1
28	MUMC	x									FMR1						2
29	UMCN	x															1
30	UMCN	x															1	TBR1
31	UMCN	x						x									2
32	UMCN	x															1
33	UMCN	x						x		x	FMR1						4	CHD2
34	UMCN	x															1
35	UMCN	x						x									2	CDK13/TET3
36	UMCN	x															1
37	UMCN	x															1
38	UMCN	x															1
39	UMCN	x															1	ANKRD11
40	UMCN	x									FXN						2	GATAD2B
41	UMCN	x						x									2
42	UMCN	x															1
43	MUMC	2x	x	x				x		x	FMR1		BBS				7
44	UMCN	x									FMR1						2
45	MUMC	x									FMR1						2
46	MUMC	x						x			FMR1						3
47	MUMC	x				x	x	x	x								5	AHDC1
48	UMCN	x									FMR1						2
49	UMCN	x															1	DOCK3
50	MUMC	x						x									2
51	MUMC	x				x		x									3
52	MUMC	x															1
53	MUMC	x									FMR1						2
54	MUMC	x						x					NS-panel				3
55	MUMC	x				x		x	x								4	ANKRD11
56	MUMC	x															1
57	UMCN	x											PLP1				2	SLC16A2
58	UMCN	x						x									2
59	UMCN	x									FMR1						2
60	UMCN	x						x			FMR1						3
61	UMCN	x						x									2
62	MUMC	x									FMR1						2
63	MUMC	x									FMR1						2	MECP2
64	UMCN	x						x			FMR1						3
65	MUMC	x									FMR1						2
66	MUMC	x											CARDIO-panel	FLNC	TTN		4	SHANK3
67	UMCN	x						x			FMR1						3	CHD3
68	UMCN	x						x									2
69	UMCN	x									FMR1						2
70	UMCN	x									FMR1						2
71	MUMC	x									FMR1						2	TRIP12
72	MUMC	x									FMR1						2
73	MUMC	x									FMR1						2	ATRX
74	MUMC	x						x			FMR1						3	ACTB
75	MUMC	x									FMR1						2
76	MUMC	x									FMR1						2
77	UMCN	x															1
78	UMCN	x															1
79	MUMC	x											NS-panel				2	BMP4
80	UMCN	x						x									2	ANKRD11
81	UMCN	x						x									2
82	UMCN	x						x									2	SHANK3
83	MUMC	x				x											2
84	MUMC	x						x									2	MYCN
85	MUMC	x				x		x			FMR1						4
86	MUMC	x				x			x				ARX	ATRX			5	WASF1
87	UMCN	x															1
88	MUMC	x						x			FMR1						3	CUL3
89	UMCN	x						x			FMR1						3
90	MUMC	x						x			FMR1						3
91	UMCN	x						x									2
92	UMCN	x			x			x			FMR1						4
93	UMCN	x									FMR1						2
94	MUMC	x									FMR1						2
95	UMCN	x									FMR1						2
96	MUMC	x					x	x		x							4	DDX3X
97	MUMC	x											SMA				2	SLC2A1
98	MUMC	x			x			x			FMR1						4	ABCD1
99	UMCN	x															1
100	MUMC	x						x			FMR1						3
101	UMCN	x						x	x		FMR1						4
102	MUMC	x									FMR1						2	DDX3X
103	MUMC	x									FMR1						2
104	MUMC	x						x			FMR1		MECP2				4
105	MUMC	x				x		x		x	FMR1						5
106	UMCN	x															1
107	MUMC	x															1	KDM5C
108	UMCN	x															1
109	MUMC	x						x			FMR1	DMPK					4	PPM1D
110	UMCN	x						x			FMR1						3	FOXP2
111	UMCN	x						x									2
112	UMCN	x						x									2
113	UMCN	x															1
114	UMCN	x						x									2
115	MUMC	x				x											2
116	MUMC	x															1	FBXO11
117	MUMC	x									FMR1						2	16p11.2
118	MUMC	x				x					FMR1						3
119	MUMC	x									FMR1						2
120	MUMC	x									FMR1						2	ANKRD11
121	MUMC	x						x		x	FMR1	DMPK					5	DEAF
122	MUMC	x				x		x			FMR1						4
123	MUMC	x				x		x	x				MITF	GJB2	PAX3	KITLG	8
124	UMCN	2x	x			x	x	x					MECP2				6	KAT6A
125	MUMC	x															1
126	MUMC	x						x			FMR1						3
127	UMCN	x						x			FMR1						3
128	UMCN	x						x			FMR1						3
129	UMCN	x									FMR1						2
130	UMCN	x						x									2
131	UMCN	x						x									2
132	UMCN	x															1	DDX3X
133	UMCN	x						x			FMR1						3	GRIA3
134	UMCN	x															1
135	UMCN	x						x			FMR1						3
136	UMCN	x															1
137	UMCN	x						x			FMR1		OFD1				4
138	UMCN	x									FMR1						2
139	UMCN	x						x	x	x			MECP2				5	GNB1
140	UMCN	x						x									2	NFIX
141	UMCN	x															1
142	UMCN	x						x			FMR1						3	16p13.2
143	UMCN	x															1
144	UMCN	x						x		x							3	FOXG1
145	UMCN	x									FMR1						2
146	UMCN	x									FMR1						2	KCNQ2
147	UMCN	2x	x	x				x	x				FGFR3				6
148	MUMC	x															1
149	MUMC	x				x					FMR1		MECP2				4
150	UMCN	x						x			FMR1						3
		150	4	3	2	14	3	63	7	7	67	2	15	4	2	1	344	total
