# Supplementary material for: The performance of genome sequencing as a first-tier test for neurodevelopmental disorders
Source: Eur J Hum Genet. 2022 Sep 16;31(1):81–8. doi: 10.1038/s41431-022-01185-9 (PMC9822884; doi:10.1038/s41431-022-01185-9)
Supplement: Supplementary file 5 — Supplementary Table 9 [file 41431_2022_1185_MOESM5_ESM.xlsx]

## Sheet: Supplementary Table 9
Supplementary Table 9: Overview of concordance between standard of care pathway versus genome sequencing pathway
For each patient this table lists the clinical subgroup and the diagnostic outcome from the SOC and GS pathway including the concordance between the two pathways.
Patient	Clinical subgroup	SOC pathway	GS pathway	Concordant/Discordant
1	Intellectual Disability	POSSIBLE cause	POSSIBLE cause	CONCORDANT POSSIBLE
2	Intellectual Disability	HIGHLY LIKELY cause	HIGHLY LIKELY cause	CONCORDANT YES
3	Intellectual Disability	NO cause	NO cause	CONCORDANT NO
4	Intellectual Disability	NO cause	NO cause	CONCORDANT NO
5	Intellectual Disability + Epilepsy	NO cause	NO cause	CONCORDANT NO
6	Intellectual Disability	POSSIBLE cause	POSSIBLE cause	CONCORDANT POSSIBLE
7	Intellectual Disability	NO cause	POSSIBLE cause	DISCORDANT; SOC-, GS+/-
8	Intellectual Disability	HIGHLY LIKELY cause	HIGHLY LIKELY cause	CONCORDANT YES
9	Intellectual Disability	POSSIBLE cause	POSSIBLE cause	CONCORDANT POSSIBLE
10	Intellectual Disability	POSSIBLE cause	POSSIBLE cause	CONCORDANT POSSIBLE
11	Intellectual Disability	NO cause	POSSIBLE cause	DISCORDANT; SOC-, GS+/-
12	Intellectual Disability	HIGHLY LIKELY cause	HIGHLY LIKELY cause	CONCORDANT YES
13	Intellectual Disability + Epilepsy + Blindness	POSSIBLE cause	POSSIBLE cause	CONCORDANT POSSIBLE
14	Intellectual Disability	NO cause	NO cause	CONCORDANT NO
15	Intellectual Disability	NO cause	NO cause	CONCORDANT NO
16	Intellectual Disability	POSSIBLE cause	POSSIBLE cause	CONCORDANT POSSIBLE
17	Intellectual Disability + Craniofacial Anomaly	NO cause	NO cause	CONCORDANT NO
18	Intellectual Disability	NO cause	NO cause	CONCORDANT NO
19	Intellectual Disability + Epilepsy + Metabolic Disorder	POSSIBLE cause	POSSIBLE cause	CONCORDANT POSSIBLE
20	Intellectual Disability	NO cause	NO cause	CONCORDANT NO
21	Intellectual Disability	NO cause	NO cause	CONCORDANT NO
22	Intellectual Disability	NO cause	NO cause	CONCORDANT NO
23	Intellectual Disability	NO cause	NO cause	CONCORDANT NO
24	Intellectual Disability	NO cause	NO cause	CONCORDANT NO
25	Intellectual Disability	HIGHLY LIKELY cause	HIGHLY LIKELY cause	CONCORDANT YES
26	Intellectual Disability	NO cause	NO cause	CONCORDANT NO
27	Intellectual Disability + Epilepsy	NO cause	NO cause	CONCORDANT NO
28	Intellectual Disability	NO cause	NO cause	CONCORDANT NO
29	Intellectual Disability	NO cause	NO cause	CONCORDANT NO
30	Intellectual Disability	HIGHLY LIKELY cause	HIGHLY LIKELY cause	CONCORDANT YES
31	Intellectual Disability	NO cause	NO cause	CONCORDANT NO
32	Intellectual Disability	NO cause	NO cause	CONCORDANT NO
33	Intellectual Disability	NO cause	HIGHLY LIKELY cause	DISCORDANT; SOC-, GS+
34	Intellectual Disability	NO cause	NO cause	CONCORDANT NO
35	Intellectual Disability	HIGHLY LIKELY cause	HIGHLY LIKELY cause	CONCORDANT YES
36	Intellectual Disability	NO cause	NO cause	CONCORDANT NO
37	Intellectual Disability	NO cause	NO cause	CONCORDANT NO
38	Intellectual Disability	NO cause	NO cause	CONCORDANT NO
39	Intellectual Disability	HIGHLY LIKELY cause	HIGHLY LIKELY cause	CONCORDANT YES
40	Intellectual Disability + Metabolic Disorder + Blindness	HIGHLY LIKELY cause	HIGHLY LIKELY cause	CONCORDANT YES
41	Intellectual Disability + Epilepsy	NO cause	NO cause	CONCORDANT NO
42	Intellectual Disability	POSSIBLE cause	POSSIBLE cause	CONCORDANT POSSIBLE
43	Intellectual Disability	POSSIBLE cause	POSSIBLE cause	CONCORDANT POSSIBLE
44	Intellectual Disability	NO cause	NO cause	CONCORDANT NO
45	Intellectual Disability	POSSIBLE cause	POSSIBLE cause	CONCORDANT POSSIBLE
46	Intellectual Disability	NO cause	NO cause	CONCORDANT NO
47	Intellectual Disability	NO cause	HIGHLY LIKELY cause	DISCORDANT; SOC-, GS+
48	Intellectual Disability	NO cause	NO cause	CONCORDANT NO
49	Intellectual Disability	HIGHLY LIKELY cause	HIGHLY LIKELY cause	CONCORDANT YES
50	Intellectual Disability	POSSIBLE cause	POSSIBLE cause	CONCORDANT POSSIBLE
51	Intellectual Disability	NO cause	NO cause	CONCORDANT NO
52	Intellectual Disability	POSSIBLE cause	POSSIBLE cause	CONCORDANT POSSIBLE
53	Intellectual Disability	NO cause	NO cause	CONCORDANT NO
54	Intellectual Disability	POSSIBLE cause	POSSIBLE cause	CONCORDANT POSSIBLE
55	Intellectual Disability	HIGHLY LIKELY cause	HIGHLY LIKELY cause	CONCORDANT YES
56	Intellectual Disability	NO cause	NO cause	CONCORDANT NO
57	Intellectual Disability	HIGHLY LIKELY cause	HIGHLY LIKELY cause	CONCORDANT YES
58	Intellectual Disability	POSSIBLE cause	POSSIBLE cause	CONCORDANT POSSIBLE
59	Intellectual Disability	POSSIBLE cause	POSSIBLE cause	CONCORDANT POSSIBLE
60	Intellectual Disability	POSSIBLE cause	POSSIBLE cause	CONCORDANT POSSIBLE
61	Intellectual Disability	NO cause	NO cause	CONCORDANT NO
62	Intellectual Disability	NO cause	NO cause	CONCORDANT NO
63	Intellectual Disability	HIGHLY LIKELY cause	HIGHLY LIKELY cause	CONCORDANT YES
64	Intellectual Disability	NO cause	NO cause	CONCORDANT NO
65	Intellectual Disability	NO cause	NO cause	CONCORDANT NO
66	Intellectual Disability	HIGHLY LIKELY cause	HIGHLY LIKELY cause	CONCORDANT YES
67	Intellectual Disability	HIGHLY LIKELY cause	HIGHLY LIKELY cause	CONCORDANT YES
68	Intellectual Disability	NO cause	NO cause	CONCORDANT NO
69	Intellectual Disability	NO cause	NO cause	CONCORDANT NO
70	Intellectual Disability	NO cause	NO cause	CONCORDANT NO
71	Intellectual Disability	HIGHLY LIKELY cause	HIGHLY LIKELY cause	CONCORDANT YES
72	Intellectual Disability	NO cause	NO cause	CONCORDANT NO
73	Intellectual Disability	HIGHLY LIKELY cause	HIGHLY LIKELY cause	CONCORDANT YES
74	Intellectual Disability	HIGHLY LIKELY cause	HIGHLY LIKELY cause	CONCORDANT YES
75	Intellectual Disability	POSSIBLE cause	POSSIBLE cause	CONCORDANT POSSIBLE
76	Intellectual Disability	NO cause	NO cause	CONCORDANT NO
77	Intellectual Disability	NO cause	NO cause	CONCORDANT NO
78	Intellectual Disability	POSSIBLE cause	POSSIBLE cause	CONCORDANT POSSIBLE
79	Intellectual Disability	HIGHLY LIKELY cause	HIGHLY LIKELY cause	CONCORDANT YES
80	Intellectual Disability	HIGHLY LIKELY cause	HIGHLY LIKELY cause	CONCORDANT YES
81	Intellectual Disability	NO cause	NO cause	CONCORDANT NO
82	Intellectual Disability	HIGHLY LIKELY cause	HIGHLY LIKELY cause	CONCORDANT YES
83	Intellectual Disability	NO cause	POSSIBLE cause	DISCORDANT; SOC-, GS+/-
84	Intellectual Disability	HIGHLY LIKELY cause	HIGHLY LIKELY cause	CONCORDANT YES
85	Intellectual Disability	NO cause	NO cause	CONCORDANT NO
86	Intellectual Disability	HIGHLY LIKELY cause	HIGHLY LIKELY cause	CONCORDANT YES
87	Intellectual Disability	NO cause	NO cause	CONCORDANT NO
88	Intellectual Disability	HIGHLY LIKELY cause	HIGHLY LIKELY cause	CONCORDANT YES
89	Intellectual Disability	NO cause	NO cause	CONCORDANT NO
90	Intellectual Disability	NO cause	NO cause	CONCORDANT NO
91	Intellectual Disability	NO cause	NO cause	CONCORDANT NO
92	Intellectual Disability	POSSIBLE cause	POSSIBLE cause	CONCORDANT POSSIBLE
93	Intellectual Disability	NO cause	NO cause	CONCORDANT NO
94	Intellectual Disability	NO cause	NO cause	CONCORDANT NO
95	Intellectual Disability	NO cause	NO cause	CONCORDANT NO
96	Intellectual Disability	HIGHLY LIKELY cause	HIGHLY LIKELY cause	CONCORDANT YES
97	Intellectual Disability	HIGHLY LIKELY cause	HIGHLY LIKELY cause	CONCORDANT YES
98	Mitochondrial Disorder	HIGHLY LIKELY cause	HIGHLY LIKELY cause	CONCORDANT YES
99	Intellectual Disability	NO cause	NO cause	CONCORDANT NO
100	Intellectual Disability	NO cause	NO cause	CONCORDANT NO
101	Intellectual Disability	POSSIBLE cause	POSSIBLE cause	CONCORDANT POSSIBLE
102	Intellectual Disability	HIGHLY LIKELY cause	HIGHLY LIKELY cause	CONCORDANT YES
103	Intellectual Disability	NO cause	NO cause	CONCORDANT NO
104	Intellectual Disability	NO cause	NO cause	CONCORDANT NO
105	Intellectual Disability	NO cause	NO cause	CONCORDANT NO
106	Intellectual Disability	POSSIBLE cause	POSSIBLE cause	CONCORDANT POSSIBLE
107	Intellectual Disability + Movement Disorder	HIGHLY LIKELY cause	HIGHLY LIKELY cause	CONCORDANT YES
108	Intellectual Disability + Epilepsy	POSSIBLE cause	POSSIBLE cause	CONCORDANT POSSIBLE
109	Intellectual Disability	HIGHLY LIKELY cause	HIGHLY LIKELY cause	CONCORDANT YES
110	Intellectual Disability	HIGHLY LIKELY cause	HIGHLY LIKELY cause	CONCORDANT YES
111	Intellectual Disability	POSSIBLE cause	POSSIBLE cause	CONCORDANT POSSIBLE
112	Intellectual Disability	NO cause	NO cause	CONCORDANT NO
113	Intellectual Disability	HIGHLY LIKELY cause	HIGHLY LIKELY cause	CONCORDANT YES
114	Intellectual Disability	NO cause	NO cause	CONCORDANT NO
115	Intellectual Disability	NO cause	NO cause	CONCORDANT NO
116	Intellectual Disability	HIGHLY LIKELY cause	HIGHLY LIKELY cause	CONCORDANT YES
117	Intellectual Disability	HIGHLY LIKELY cause	HIGHLY LIKELY cause	CONCORDANT YES
118	Intellectual Disability	NO cause	NO cause	CONCORDANT NO
119	Intellectual Disability	NO cause	NO cause	CONCORDANT NO
120	Intellectual Disability	HIGHLY LIKELY cause	HIGHLY LIKELY cause	CONCORDANT YES
121	Intellectual Disability	HIGHLY LIKELY cause	HIGHLY LIKELY cause	CONCORDANT YES
122	Intellectual Disability	POSSIBLE cause	POSSIBLE cause	CONCORDANT POSSIBLE
123	Intellectual Disability	NO cause	NO cause	CONCORDANT NO
124	Intellectual Disability	HIGHLY LIKELY cause	HIGHLY LIKELY cause	CONCORDANT YES
125	Intellectual Disability	NO cause	NO cause	CONCORDANT NO
126	Intellectual Disability	NO cause	NO cause	CONCORDANT NO
127	Intellectual Disability	NO cause	NO cause	CONCORDANT NO
128	Intellectual Disability	NO cause	NO cause	CONCORDANT NO
129	Intellectual Disability	POSSIBLE cause	POSSIBLE cause	CONCORDANT POSSIBLE
130	Intellectual Disability	POSSIBLE cause	POSSIBLE cause	CONCORDANT POSSIBLE
131	Intellectual Disability	POSSIBLE cause	POSSIBLE cause	CONCORDANT POSSIBLE
132	Intellectual Disability	HIGHLY LIKELY cause	HIGHLY LIKELY cause	CONCORDANT YES
133	Intellectual Disability	HIGHLY LIKELY cause	HIGHLY LIKELY cause	CONCORDANT YES
134	Intellectual Disability	POSSIBLE cause	POSSIBLE cause	CONCORDANT POSSIBLE
135	Intellectual Disability	NO cause	NO cause	CONCORDANT NO
136	Intellectual Disability	POSSIBLE cause	POSSIBLE cause	CONCORDANT POSSIBLE
137	Intellectual Disability	NO cause	NO cause	CONCORDANT NO
138	Intellectual Disability	NO cause	NO cause	CONCORDANT NO
139	Intellectual Disability	HIGHLY LIKELY cause	HIGHLY LIKELY cause	CONCORDANT YES
140	Intellectual Disability	HIGHLY LIKELY cause	HIGHLY LIKELY cause	CONCORDANT YES
141	Intellectual Disability	NO cause	NO cause	CONCORDANT NO
142	Intellectual Disability	HIGHLY LIKELY cause	HIGHLY LIKELY cause	CONCORDANT YES
143	Intellectual Disability	POSSIBLE cause	POSSIBLE cause	CONCORDANT POSSIBLE
144	Intellectual Disability	HIGHLY LIKELY cause	HIGHLY LIKELY cause	CONCORDANT YES
145	Intellectual Disability	NO cause	NO cause	CONCORDANT NO
146	Intellectual Disability	HIGHLY LIKELY cause	HIGHLY LIKELY cause	CONCORDANT YES
147	Intellectual Disability + Epilepsy	NO cause	NO cause	CONCORDANT NO
148	Intellectual Disability	NO cause	POSSIBLE cause	DISCORDANT; SOC-, GS+/-
149	Intellectual Disability	NO cause	NO cause	CONCORDANT NO
150	Intellectual Disability	POSSIBLE cause	POSSIBLE cause	CONCORDANT POSSIBLE
